# Supplementary material for: Functional Assessment of Orphan Proteins in the Streptomyces Pan-Proteome Through Genome-Wide Synteny Analysis
Source: Microorganisms. 2026 Mar 31;14(4):791. doi: 10.3390/microorganisms14040791 (PMC13118837; doi:10.3390/microorganisms14040791)
Supplement: Supplementary file 1 [file microorganisms-14-00791-s001.zip › Table S.xlsx]

## Sheet: S1
Assembly Accession	Assembly Name	Organism Name	Organism Infraspecific Names Strain	Annotation Name	Assembly Stats Total Sequence Length	Assembly Level	Assembly Release Date	Num_Sequences	Max_Length	Min_Length
GCF_000009765.2	ASM976v2	Streptomyces avermitilis MA-4680 = NBRC 14893	MA-4680	GCF_000009765.2-RS_2024_03_28	9119895	Complete Genome	2016-03-24	7640	7746	23
GCF_000010605.1	ASM1060v1	Streptomyces griseus subsp. griseus NBRC 13350	NBRC 13350	GCF_000010605.1-RS_2024_06_16	8545929	Complete Genome	2008-04-08	6917	6889	27
GCF_000091305.1	ASM9130v1	Streptomyces scabiei 87.22	87.22	NCBI Prokaryotic Genome Annotation Pipeline (PGAP)	10148695	Complete Genome	2009-10-06	8544	6352	27
GCF_000092385.1	ASM9238v1	Streptomyces bingchenggensis BCW-1	BCW-1	GCF_000092385.1-RS_2024_03_27	11936683	Complete Genome	2010-05-28	9674	11562	27
GCF_000147815.2	ASM14781v3	Streptomyces violaceusniger Tu 4113	Tu 4113	GCF_000147815.2-RS_2024_06_29	11138313	Complete Genome	2011-08-23	9050	11134	18
GCF_000177195.2	ASM17719v2	Streptomyces sp. SirexAA-E	SirexAA-E	GCF_000177195.2-RS_2024_05_08	7414440	Complete Genome	2011-08-26	6381	13652	27
GCF_000203835.1	ASM20383v1	Streptomyces coelicolor A3(2)	A3(2)	Annotation submitted by NCBI RefSeq	9054847	Complete Genome	2003-05-06	8152	7463	22
GCF_000220705.2	ASM22070v2	Streptomyces xinghaiensis S187	S187	GCF_000220705.2-RS_2024_03_21	7137891	Complete Genome	2017-09-12	5908	4642	27
GCF_000261345.2	ASM26134v2	Streptomyces globisporus C-1027	C-1027	NCBI Prokaryotic Genome Annotation Pipeline (PGAP)	7783599	Complete Genome	2016-01-04	6741	13403	27
GCF_000280865.2	ASM28086v2	Streptomyces auratus AGR0001	AGR0001	GCF_000280865.2-RS_2024_05_06	7901452	Complete Genome	2021-04-21	6564	8437	28
GCF_000297155.3	ASM29715v3	Streptomyces tsukubensis NRRL18488	NRRL18488	GCF_000297155.3-RS_2024_03_29	8005998	Complete Genome	2020-08-27	6445	11762	28
GCF_000331185.2	ASM33118v2	Streptomyces rimosus subsp. rimosus ATCC 10970	ATCC 10970	GCF_000331185.2-RS_2024_04_16	9643891	Complete Genome	2021-03-19	8202	9473	27
GCF_000359525.1	ASM35952v1	Streptomyces albidoflavus	J1074	NCBI Prokaryotic Genome Annotation Pipeline (PGAP)	6841649	Complete Genome	2013-04-09	5785	10626	29
GCF_000364805.1	ASM36480v1	Streptomyces sp. PAMC 26508	PAMC 26508	NCBI Prokaryotic Genome Annotation Pipeline (PGAP)	7630245	Complete Genome	2013-04-15	6493	12384	29
GCF_000385945.1	ASM38594v1	Streptomyces microflavus DSM 40593	DSM 40593	NCBI Prokaryotic Genome Annotation Pipeline (PGAP)	7905758	Complete Genome	2013-05-01	6833	8876	27
GCF_000412265.2	ASM41226v2	Streptomyces sp. Mg1	Mg1	NCBI Prokaryotic Genome Annotation Pipeline (PGAP)	8716193	Complete Genome	2015-06-09	7456	11474	27
GCF_000444875.1	ASM44487v1	Streptomyces collinus Tu 365	Tu 365	GCF_000444875.1-RS_2024_03_21	8377286	Complete Genome	2013-08-06	6618	6643	27
GCF_000495635.2	GB94_v2	Streptomyces sp. GBA 94-10 4N24	GBA 94-10	GCF_000495635.2-RS_2024_05_16	7223458	Complete Genome	2022-10-12	5874	10625	29
GCF_000612545.2	ASM61254v2	Streptomyces sp. PCS3-D2	PCS3-D2	GCF_000612545.2-RS_2024_08_15	7628241	Complete Genome	2023-08-03	6576	7536	24
GCF_000695235.1	ASM69523v1	Streptomyces noursei	NK660	NCBI Prokaryotic Genome Annotation Pipeline (PGAP)	9372401	Complete Genome	2014-05-20	7819	11084	28
GCF_000739105.1	ASM73910v1	Streptomyces lividans TK24	TK24	GCF_000739105.1-RS_2024_05_06	8345283	Complete Genome	2014-08-12	7294	7459	23
GCF_000761215.1	ASM76121v1	Streptomyces glaucescens	GLA.O	NCBI Prokaryotic Genome Annotation Pipeline (PGAP)	7623774	Complete Genome	2014-10-01	6429	6641	29
GCF_000772045.1	ASM77204v1	Streptomyces sp. CCM_MD2014	CCM_MD2014	NCBI Prokaryotic Genome Annotation Pipeline (PGAP)	8274043	Complete Genome	2014-11-05	7266	9873	23
GCF_000802245.2	ASM80224v2	Streptomyces pluripotens	MUSC 135	GCF_000802245.2-RS_2024_04_27	7346075	Complete Genome	2017-05-09	6105	7436	27
GCF_000816025.1	ASM81602v1	Streptomyces sp. 769	769	GCF_000816025.1-RS_2024_05_05	10338286	Complete Genome	2015-01-07	8549	11132	28
GCF_000816465.3	ASM81646v4	Streptomyces pluripotens	MUSC 137	NCBI Prokaryotic Genome Annotation Pipeline (PGAP)	7586568	Complete Genome	2017-07-24	6288	7436	27
GCF_000830005.1	ASM83000v1	Streptomyces vietnamensis	GIMV4.0001	GCF_000830005.1-RS_2024_05_02	9153777	Complete Genome	2015-01-29	7994	5366	27
GCF_000931445.1	ASM93144v1	Streptomyces cyaneogriseus subsp. noncyanogenus	NMWT 1	GCF_000931445.1-RS_2024_05_05	7762396	Complete Genome	2015-02-23	6344	7279	29
GCF_000935185.3	ASM93518v3	Streptomyces noursei	CK-15	NCBI Prokaryotic Genome Annotation Pipeline (PGAP)	9336218	Complete Genome	2018-01-29	7847	11079	28
GCF_000993785.3	ASM99378v3	Streptomyces xiamenensis	MCCC 1A01550	GCF_000993785.3-RS_2024_05_04	5961402	Complete Genome	2019-08-19	5232	6748	29
GCF_001011035.1	ASM101103v1	Streptomyces sp. CNQ-509	CNQ-509	GCF_001011035.1-RS_2024_07_23	8039333	Complete Genome	2015-05-20	6695	5986	23
GCF_001013905.1	sleC34	Streptomyces leeuwenhoekii	type strain (C34 = DSM 42122 = NRRL B-24963)	GCF_001013905.1-RS_2024_04_08	8122491	Complete Genome	2015-05-21	6801	6667	28
GCF_001267885.1	ASM126788v1	Streptomyces ambofaciens ATCC 23877	ATCC 23877	GCF_001267885.1-RS_2024_04_26	8393598	Complete Genome	2015-08-17	7050	8154	29
GCF_001278075.1	ASM127807v1	Streptomyces pristinaespiralis	HCCB 10218	GCF_001278075.1-RS_2024_03_28	8532592	Complete Genome	2015-09-02	6892	5234	27
GCF_001278095.1	ASM127809v1	Streptomyces sp. CFMR 7	CFMR-7	GCF_001278095.1-RS_2024_05_05	8307279	Complete Genome	2015-09-02	6916	10633	23
GCF_001431765.1	ASM143176v1	Streptomyces sp. FR-008	FR-008	NCBI Prokaryotic Genome Annotation Pipeline (PGAP)	7258031	Complete Genome	2015-11-04	6066	10625	29
GCF_001484565.1	ASM148456v1	Streptomyces sp. CdTB01	CdTB01	GCF_001484565.1-RS_2024_05_06	10191567	Complete Genome	2016-01-04	8973	4643	27
GCF_001542625.1	ASM154262v2	Streptomyces griseochromogenes	ATCC 14511	NCBI Prokaryotic Genome Annotation Pipeline (PGAP)	10764674	Complete Genome	2016-07-05	9235	5052	17
GCF_001577385.1	ASM157738v1	Streptomyces albidoflavus	SM254	NCBI Prokaryotic Genome Annotation Pipeline (PGAP)	7170504	Complete Genome	2016-02-29	6084	10631	29
GCF_001598115.1	ASM159811v2	Streptomyces sp. AgN23	AgN23	GCF_001598115.1-RS_2024_06_07	10858739	Complete Genome	2021-03-31	8791	11154	27
GCF_001611795.1	ASM161179v1	Streptomyces qaidamensis	S10	NCBI Prokaryotic Genome Annotation Pipeline (PGAP)	9083372	Complete Genome	2016-04-06	7850	10376	19
GCF_001632865.1	ASM163286v1	Streptomyces ambofaciens	DSM 40697	NCBI Prokaryotic Genome Annotation Pipeline (PGAP)	8137876	Complete Genome	2016-04-27	6739	8145	29
GCF_001636945.3	ASM163694v3	Streptomyces sp. FXJ1.172	FXJ1.172	NCBI Prokaryotic Genome Annotation Pipeline (PGAP)	10017519	Complete Genome	2024-02-06	8520	10848	15
GCF_001650215.1	ASM165021v1	Streptomyces sp. RTd22	RTd22	NCBI Prokaryotic Genome Annotation Pipeline (PGAP)	11142275	Complete Genome	2016-05-23	9066	8133	17
GCF_001654495.1	ASM165449v1	Streptomyces sp. SAT1	SAT1	NCBI Prokaryotic Genome Annotation Pipeline (PGAP)	7472530	Complete Genome	2016-06-02	6220	5053	29
GCF_001660045.1	ASM166004v1	Streptomyces parvulus	2297	NCBI Prokaryotic Genome Annotation Pipeline (PGAP)	7766531	Complete Genome	2016-06-08	6817	5494	27
GCF_001685355.1	ASM168535v1	Streptomyces lincolnensis	NRRL 2936	NCBI Prokaryotic Genome Annotation Pipeline (PGAP)	10319054	Complete Genome	2016-07-15	8937	3638	28
GCF_001693675.1	ASM169367v1	Streptomyces clavuligerus	F613-1	NCBI Prokaryotic Genome Annotation Pipeline (PGAP)	7590758	Complete Genome	2016-07-26	6057	5054	27
GCF_001704195.1	ASM170419v1	Streptomyces sampsonii	KJ40	NCBI Prokaryotic Genome Annotation Pipeline (PGAP)	7070328	Complete Genome	2016-08-12	5956	10635	29
GCF_001704275.1	ASM170427v1	Streptomyces noursei ATCC 11455	ATCC 11455	GCF_001704275.1-RS_2024_09_28	9815884	Complete Genome	2016-08-12	8074	11102	27
GCF_001729485.1	ASM172948v1	Streptomyces lydicus	103	GCF_001729485.1-RS_2024_05_31	8201357	Complete Genome	2016-09-16	7034	6152	28
GCF_001735805.1	ASM173580v1	Streptomyces fodineus	TW1S1	NCBI Prokaryotic Genome Annotation Pipeline (PGAP)	9698948	Complete Genome	2016-09-20	8180	6146	27
GCF_001750785.1	ASM175078v1	Streptomyces rubrolavendulae	MJM4426	NCBI Prokaryotic Genome Annotation Pipeline (PGAP)	6543262	Complete Genome	2016-10-03	5317	4618	27
GCF_001767375.1	ASM176737v1	Streptomyces olivaceus	KLBMP 5084	NCBI Prokaryotic Genome Annotation Pipeline (PGAP)	8180260	Complete Genome	2016-10-18	6475	6128	29
GCF_001886595.1	ASM188659v1	Streptomyces venezuelae	NRRL B-65442	NCBI Prokaryotic Genome Annotation Pipeline (PGAP)	8380320	Complete Genome	2016-11-28	7424	4990	27
GCF_001931635.1	ASM193163v1	Streptomyces sp. Tue 6075	Tue6075	GCF_001931635.1-RS_2024_05_05	7931832	Complete Genome	2017-01-04	6745	6277	27
GCF_001941845.1	ASM194184v1	Streptomyces sp. TN58	TN58	NCBI Prokaryotic Genome Annotation Pipeline (PGAP)	7585034	Complete Genome	2017-01-10	6471	3674	27
GCF_001975025.1	ASM197502v1	Streptomyces alfalfae	ACCC40021	NCBI Prokaryotic Genome Annotation Pipeline (PGAP)	8625867	Complete Genome	2017-01-30	7101	8251	23
GCF_001983975.1	ASM198397v1	Streptomyces autolyticus	CGMCC0516	NCBI Prokaryotic Genome Annotation Pipeline (PGAP)	10184660	Complete Genome	2017-02-03	7918	11273	27
GCF_001984445.1	ASM198444v1	Streptomyces lydicus	GS93	NCBI Prokaryotic Genome Annotation Pipeline (PGAP)	8243179	Complete Genome	2017-02-03	7070	6139	22
GCF_002005225.1	ASM200522v1	Streptomyces pactum	ACT12	GCF_002005225.1-RS_2024_06_01	8550793	Complete Genome	2017-02-21	6800	10763	31
GCF_002007685.1	ASM200768v1	Streptomyces sp. fd1-xmd	fd1-xmd	NCBI Prokaryotic Genome Annotation Pipeline (PGAP)	7929999	Complete Genome	2017-02-28	6853	6171	27
GCF_002009175.1	ASM200917v1	Streptomyces niveus	SCSIO 3406	NCBI Prokaryotic Genome Annotation Pipeline (PGAP)	7990492	Complete Genome	2017-03-02	6804	3666	23
GCF_002028385.1	ASM202838v1	Streptomyces sp. 3211	3211	NCBI Prokaryotic Genome Annotation Pipeline (PGAP)	8991292	Complete Genome	2017-03-15	7782	6128	27
GCF_002080455.1	ASM208045v1	Streptomyces sp. Sge12	Sge12	NCBI Prokaryotic Genome Annotation Pipeline (PGAP)	8110698	Complete Genome	2017-04-06	7096	6133	28
GCF_002082175.1	ASM208217v1	Streptomyces violaceoruber	S21	NCBI Prokaryotic Genome Annotation Pipeline (PGAP)	7916045	Complete Genome	2017-04-10	6694	10834	27
GCF_002082195.1	ASM208219v1	Streptomyces gilvosporeus	F607	NCBI Prokaryotic Genome Annotation Pipeline (PGAP)	8482298	Complete Genome	2017-04-10	7282	9485	29
GCF_002090335.1	ASM209033v1	Streptomyces sp. MOE7	MOE7	GCF_002090335.1-RS_2024_03_14	8399509	Complete Genome	2017-04-13	6995	5263	22
GCF_002094995.1	ASM209499v1	Streptomyces sp. S8	S8	GCF_002094995.1-RS_2024_05_05	7601864	Complete Genome	2017-04-18	6330	6181	23
GCF_002128305.1	ASM212830v1	Streptomyces marincola	SCSIO 03032	GCF_002128305.1-RS_2024_07_31	6287975	Complete Genome	2017-05-11	5341	15813	18
GCF_002189675.2	ASM218967v2	Streptomyces alboflavus	MDJK44	NCBI Prokaryotic Genome Annotation Pipeline (PGAP)	9967549	Complete Genome	2017-10-18	8035	4855	27
GCF_002192455.1	ASM219245v1	Streptomyces albireticuli	MDJK11	NCBI Prokaryotic Genome Annotation Pipeline (PGAP)	8144417	Complete Genome	2017-06-13	6703	9507	23
GCF_002288075.1	ASM228807v1	Streptomyces sp. CLI2509	CLI2905	NCBI Prokaryotic Genome Annotation Pipeline (PGAP)	7232701	Complete Genome	2017-09-08	5923	4090	27
GCF_002556545.1	ASM255654v1	Streptomyces formicae	KY5	NCBI Prokaryotic Genome Annotation Pipeline (PGAP)	9611874	Complete Genome	2017-10-16	8052	8220	27
GCF_002591335.1	ASM259133v1	Streptomyces malaysiensis	DSM 4137	GCF_002591335.1-RS_2024_06_23	10744231	Complete Genome	2017-10-18	8369	11264	18
GCF_002803845.1	ASM280384v1	Streptomyces lavendulae subsp. lavendulae	CCM 3239	GCF_002803845.1-RS_2024_04_22	8932792	Complete Genome	2017-12-04	7550	11445	27
GCF_002804165.1	ASM280416v1	Streptomyces cavourensis	1AS2a	GCF_002804165.1-RS_2024_03_28	7600475	Complete Genome	2017-12-04	6336	10606	27
GCF_002812405.1	ASM281240v1	Streptomyces sp. M56	M56	NCBI Prokaryotic Genome Annotation Pipeline (PGAP)	11742376	Complete Genome	2017-12-06	9142	11293	27
GCF_002832675.1	ASM283267v1	Streptomyces sp. S063	S063	NCBI Prokaryotic Genome Annotation Pipeline (PGAP)	7614683	Complete Genome	2017-12-11	6230	5461	24
GCF_002847285.1	ASM284728v1	Streptomyces sp. CMB-StM0423	CMB-StM0423	NCBI Prokaryotic Genome Annotation Pipeline (PGAP)	8029398	Complete Genome	2017-12-23	6636	5980	29
GCF_002848525.1	ASM284852v1	Streptomyces sp. DUT11	DUT11	NCBI Prokaryotic Genome Annotation Pipeline (PGAP)	8027164	Complete Genome	2017-12-28	5430	2367	22
GCF_002910725.2	ASM291072v2	Streptomyces sp. SM17	SM17	GCF_002910725.2-RS_2024_05_07	7179914	Complete Genome	2018-05-21	6065	10624	32
GCF_002910775.2	ASM291077v2	Streptomyces sp. SM18	SM18	GCF_002910775.2-RS_2024_09_20	7703166	Complete Genome	2018-05-21	6562	5302	18
GCF_002943895.1	ASM294389v1	Streptomyces sp. WAC00288	WAC00288	NCBI Prokaryotic Genome Annotation Pipeline (PGAP)	7852859	Complete Genome	2018-02-26	6790	5269	23
GCF_002946835.1	ASM294683v1	Streptomyces dengpaensis	XZHG99	GCF_002946835.1-RS_2024_03_28	8710171	Complete Genome	2018-02-22	7574	4247	20
GCF_003032475.1	ASM303247v1	Streptomyces sp. P3	P3	GCF_003032475.1-RS_2024_07_24	9851971	Complete Genome	2018-04-04	8178	8010	18
GCF_003054555.1	ASM305455v1	Streptomyces lunaelactis	MM109	GCF_003054555.1-RS_2024_08_23	8570191	Complete Genome	2018-04-17	7380	7789	18
GCF_003074055.1	ASM307405v1	Streptomyces nigra	452	GCF_003074055.1-RS_2024_04_22	7641029	Complete Genome	2018-04-30	6735	6181	29
GCF_003097515.1	ASM309751v1	Streptomyces tirandamycinicus	HNM0039	GCF_003097515.1-RS_2024_04_22	7289495	Complete Genome	2018-05-08	5984	7049	29
GCF_003122365.1	ASM312236v1	Streptomyces spongiicola	HNM0071	NCBI Prokaryotic Genome Annotation Pipeline (PGAP)	7180417	Complete Genome	2018-05-14	5676	5090	32
GCF_003147545.1	ASM314754v1	Streptomyces globisporus	TFH56	GCF_003147545.1-RS_2024_05_31	7666521	Complete Genome	2018-05-22	6487	13404	27
GCF_003173275.1	ASM317327v1	Streptomyces sp. NEAU-S7GS2	NEAU-S7GS2	GCF_003173275.1-RS_2024_05_07	9687439	Complete Genome	2018-05-28	8047	8476	28
GCF_003208035.1	ASM320803v1	Streptomyces actuosus	ATCC 25421	GCF_003208035.1-RS_2024_05_06	8145579	Complete Genome	2018-06-12	7186	6916	27
GCF_003261055.1	ASM326105v1	Streptomyces cadmiisoli	ZFG47	GCF_003261055.1-RS_2024_05_04	10239272	Complete Genome	2018-06-24	8351	8448	15
GCF_003268535.2	ASM326853v2	Streptomyces sp. ST1015	ST1015	NCBI Prokaryotic Genome Annotation Pipeline (PGAP)	10171198	Complete Genome	2021-09-07	8570	7014	29
GCF_003268675.1	ASM326867v1	Streptomyces bacillaris	ATCC 15855	NCBI Prokaryotic Genome Annotation Pipeline (PGAP)	7888441	Complete Genome	2018-06-27	6496	10540	27
GCF_003325375.1	ASM332537v1	Streptomyces globosus	LZH-48	GCF_003325375.1-RS_2024_05_04	7535750	Complete Genome	2018-07-17	6453	10285	27
GCF_003330845.1	ASM333084v1	Streptomyces sp. Go-475	Go-475	GCF_003330845.1-RS_2024_05_07	8570609	Complete Genome	2018-07-20	7415	3568	28
GCF_003330865.1	ASM333086v1	Streptomyces atratus	SCSIO_ZH16	GCF_003330865.1-RS_2024_03_28	9641288	Complete Genome	2018-07-20	7716	8022	23
GCF_003344445.1	ASM334444v1	Streptomyces lincolnensis	LC-G	GCF_003344445.1-RS_2024_06_17	9513637	Complete Genome	2018-07-27	8289	3638	23
GCF_003344965.1	ASM334496v1	Streptomyces paludis	GSSD-12	NCBI Prokaryotic Genome Annotation Pipeline (PGAP)	8454852	Complete Genome	2018-07-30	6952	9233	27
GCF_003352445.1	ASM335244v1	Streptomyces cavourensis	TJ430	GCF_003352445.1-RS_2024_03_29	7613757	Complete Genome	2018-08-01	6347	10604	27
GCF_003369795.1	ASM336979v1	Streptomyces sp. CB09001	CB09001	GCF_003369795.1-RS_2024_05_17	7787608	Complete Genome	2018-08-10	6817	7394	29
GCF_003391135.1	ASM339113v1	Streptoverticillium olivoreticuli subsp. olivoreticuli	ATCC 31159	GCF_003391135.1-RS_2024_03_28	8809793	Complete Genome	2018-08-14	7142	9494	26
GCF_003428925.1	ASM342892v1	Streptomyces koyangensis	VK-A60T	GCF_003428925.1-RS_2024_09_17	7220839	Complete Genome	2018-08-27	6070	10637	25
GCF_003443735.1	ASM344373v1	Streptomyces sp. CC0208	CC0208	GCF_003443735.1-RS_2024_05_19	9320089	Complete Genome	2018-09-04	8144	3666	29
GCF_003454755.1	ASM345475v1	Streptomyces clavuligerus	F1D-5	GCF_003454755.1-RS_2024_03_30	8059125	Complete Genome	2018-09-05	6301	5466	27
GCF_003595235.1	ASM359523v1	Streptomyces griseorubiginosus	0.3	GCF_003595235.1-RS_2024_05_04	9512378	Complete Genome	2018-09-25	8250	5962	24
GCF_003595545.1	ASM359554v1	Streptomyces sp. 11-1-2	2002-01-11	GCF_003595545.1-RS_2024_05_18	11655206	Complete Genome	2017-08-02	9318	12559	27
GCF_003610995.1	ASM361099v1	Streptomyces griseus subsp. griseus	ATCC 13273	NCBI Prokaryotic Genome Annotation Pipeline (PGAP)	7238194	Complete Genome	2018-10-03	5922	9386	29
GCF_003627815.1	ASM362781v1	Streptomyces hundungensis	BH38	GCF_003627815.1-RS_2024_05_04	8393044	Complete Genome	2018-10-09	7128	4884	23
GCF_003665435.1	ASM366543v1	Streptomyces fungicidicus	TXX3120	GCF_003665435.1-RS_2024_03_28	7667496	Complete Genome	2018-10-17	6643	8744	26
GCF_003675325.1	ASM367532v1	Streptomyces dangxiongensis	Z022	GCF_003675325.1-RS_2024_03_28	8157885	Complete Genome	2018-10-23	6584	12048	23
GCF_003721495.1	ASM372149v1	Streptomyces sp. ADI95-16	ADI95-16	GCF_003721495.1-RS_2024_07_26	9086421	Complete Genome	2018-11-12	7845	11471	27
GCF_003932715.1	ASM393271v1	Streptomyces tsukubensis	NRRL 18488	NCBI Prokaryotic Genome Annotation Pipeline (PGAP)	8019548	Complete Genome	2018-12-10	6446	11762	29
GCF_003945505.1	ASM394550v1	Streptomyces sp. WAC 06738	WAC 06738	GCF_003945505.1-RS_2024_05_19	8324535	Complete Genome	2018-12-14	6908	5973	29
GCF_003945525.1	ASM394552v1	Streptomyces sp. WAC 01438	WAC 01438	GCF_003945525.1-RS_2024_05_19	8201167	Complete Genome	2018-12-14	6946	11774	23
GCF_003945545.1	ASM394554v1	Streptomyces sp. WAC 01529	WAC 01529	GCF_003945545.1-RS_2024_05_19	8270461	Complete Genome	2018-12-14	7108	6678	27
GCF_003950035.1	ASM395003v1	Streptomyces sp. W1SF4	W1SF4	GCF_003950035.1-RS_2024_05_24	8068143	Complete Genome	2018-12-15	7149	4931	27
GCF_003950055.1	ASM395005v1	Streptomyces sp. KPB2	KPB2	GCF_003950055.1-RS_2024_05_24	8082236	Complete Genome	2018-12-15	7011	3704	23
GCF_003955715.1	ASM395571v1	Streptomyces aquilus	GGCR-6	GCF_003955715.1-RS_2024_04_22	10393987	Complete Genome	2018-12-19	9130	9453	27
GCF_003963535.1	ASM396353v1	Streptomyces cyaneochromogenes	MK-45	NCBI Prokaryotic Genome Annotation Pipeline (PGAP)	10677137	Complete Genome	2018-12-23	9021	6790	19
GCF_003970715.1	ASM397071v1	Streptomyces luteoverticillatus	CGMCC 15060	GCF_003970715.1-RS_2024_05_19	7367863	Complete Genome	2018-12-25	6274	9511	29
GCF_003994375.1	ASM399437v1	Streptomyces lydicus	WYEC 108	GCF_003994375.1-RS_2024_07_27	9125666	Complete Genome	2019-01-05	7552	8478	27
GCF_003994395.1	ASM399439v1	Streptomyces griseoviridis	F1-27	GCF_003994395.1-RS_2024_05_20	8963414	Complete Genome	2019-01-05	7518	10560	27
GCF_004104485.1	ASM410448v1	Streptomyces sp. endophyte_N2	endophyte_N2	GCF_004104485.1-RS_2024_05_25	8428700	Complete Genome	2019-01-24	7155	7815	22
GCF_004104505.1	ASM410450v1	Streptomyces sp. M2	M2	GCF_004104505.1-RS_2024_05_25	8718751	Complete Genome	2019-01-24	7816	2742	27
GCF_004328625.1	ASM432862v1	Streptomyces seoulensis	KCTC 9819	GCF_004328625.1-RS_2024_03_28	6426245	Complete Genome	2019-03-06	5704	6199	29
GCF_004524875.1	ASM452487v1	Streptomyces sp. S501	S501	GCF_004524875.1-RS_2024_05_19	7461832	Complete Genome	2019-03-30	6265	12405	29
GCF_004795715.1	ASM479571v1	Streptomyces sp. SS52	SS52	GCF_004795715.1-RS_2024_06_06	8184045	Complete Genome	2019-04-16	6935	5631	22
GCF_004803895.1	ASM480389v1	Streptomyces hawaiiensis	ATCC 12236	GCF_004803895.1-RS_2024_05_04	8876928	Complete Genome	2019-04-23	7702	4669	27
GCF_005222485.1	ASM522248v1	Streptomyces griseoviridis	K61	GCF_005222485.1-RS_2024_07_21	8962736	Complete Genome	2019-05-07	7552	10560	18
GCF_005490965.1	ASM549096v1	Streptomyces sp. SGAir0924	SGAir0924	NCBI Prokaryotic Genome Annotation Pipeline (PGAP)	8079654	Complete Genome	2019-05-17	6846	10774	18
GCF_005517195.1	ASM551719v1	Streptomyces vilmorinianum	YP1	GCF_005517195.1-RS_2024_06_17	7646296	Complete Genome	2019-05-20	6849	3548	23
GCF_005519465.1	ASM551946v1	Streptomyces clavuligerus	ATCC 27064	GCF_005519465.1-RS_2024_05_17	8544086	Complete Genome	2019-05-20	6783	6842	27
GCF_005860785.2	ASM586078v2	Streptomyces sp. So13.3	So13.3	GCF_005860785.2-RS_2024_05_17	9564008	Complete Genome	2020-08-27	8232	7615	27
GCF_006088715.1	ASM608871v1	Streptomyces sp. YIM 121038	YIM 121038	GCF_006088715.1-RS_2024_05_18	11098444	Complete Genome	2019-06-06	8813	7419	27
GCF_006229535.1	ASM622953v1	Streptomyces rimosus	WT5260	NCBI Prokaryotic Genome Annotation Pipeline (PGAP)	9658503	Complete Genome	2019-06-11	8230	9473	27
GCF_006378235.1	ASM637823v1	Streptomyces albidoflavus	UYFA156	NCBI Prokaryotic Genome Annotation Pipeline (PGAP)	7131381	Complete Genome	2019-06-19	5203	6699	29
GCF_006516935.1	ASM651693v1	Streptomyces griseorubiginosus	BTU6	GCF_006516935.1-RS_2024_09_24	9226027	Complete Genome	2019-06-29	7993	6707	15
GCF_006716135.1	ASM671613v1	Streptomyces calvus	DSM 41452	NCBI Prokaryotic Genome Annotation Pipeline (PGAP)	7766581	Complete Genome	2019-07-08	6426	13220	20
GCF_006974005.1	ASM697400v1	Streptomyces malaysiensis	DSM 4137	GCF_006974005.1-RS_2024_06_11	10670746	Complete Genome	2019-07-15	8233	8599	27
GCF_007113405.2	ASM711340v2	Streptomyces sp. RLB1-8	RLB1-8	GCF_007113405.2-RS_2024_05_18	11765395	Complete Genome	2020-02-12	10112	4658	20
GCF_007113425.2	ASM711342v2	Streptomyces sp. RLB3-17	RLB3-17	NCBI Prokaryotic Genome Annotation Pipeline (PGAP)	12022941	Complete Genome	2020-02-10	10372	4661	20
GCF_007113505.2	ASM711350v2	Streptomyces sp. S1A1-8	S1A1-8	GCF_007113505.2-RS_2024_05_18	12037094	Complete Genome	2020-02-10	10333	4644	20
GCF_007113525.2	ASM711352v2	Streptomyces sp. RLB1-9	RLB1-9	GCF_007113525.2-RS_2024_05_16	12201201	Complete Genome	2020-02-12	10560	4644	20
GCF_007113665.2	ASM711366v2	Streptomyces sp. S1D4-14	S1D4-14	GCF_007113665.2-RS_2024_09_22	11934630	Complete Genome	2020-02-10	10379	4658	18
GCF_007363395.1	ASM736339v1	Streptomyces spectabilis	NRRL 2792	NCBI Prokaryotic Genome Annotation Pipeline (PGAP)	9505665	Complete Genome	2019-07-24	7821	7393	27
GCF_007856155.1	ASM785615v1	Streptomyces qinzhouensis	SSL-25	GCF_007856155.1-RS_2024_05_04	8146484	Complete Genome	2019-08-06	6367	10647	29
GCF_008632955.1	ASM863295v1	Streptomyces tendae	139	GCF_008632955.1-RS_2024_05_22	7343456	Complete Genome	2019-09-23	6310	1825	27
GCF_008639045.1	ASM863904v1	Streptomyces venezuelae	ATCC 21113	NCBI Prokaryotic Genome Annotation Pipeline (PGAP)	7893803	Complete Genome	2019-09-23	6877	5014	27
GCF_008639165.1	ASM863916v1	Streptomyces venezuelae ATCC 10712	ATCC 10712	GCF_008639165.1-RS_2024_04_23	8223505	Complete Genome	2019-09-23	7264	4990	27
GCF_008642275.1	ASM864227v1	Streptomyces venezuelae	ATCC 21018	NCBI Prokaryotic Genome Annotation Pipeline (PGAP)	7746267	Complete Genome	2019-09-23	6677	11475	27
GCF_008642295.1	ASM864229v1	Streptomyces venezuelae	ATCC 21782	NCBI Prokaryotic Genome Annotation Pipeline (PGAP)	7525322	Complete Genome	2019-09-23	6480	6481	15
GCF_008642315.1	ASM864231v1	Streptomyces venezuelae	ATCC 14584	NCBI Prokaryotic Genome Annotation Pipeline (PGAP)	8942078	Complete Genome	2019-09-23	7661	5829	23
GCF_008642335.1	ASM864233v1	Streptomyces venezuelae	ATCC 14585	NCBI Prokaryotic Genome Annotation Pipeline (PGAP)	8048154	Complete Genome	2019-09-23	6987	6622	27
GCF_008642355.1	ASM864235v1	Streptomyces venezuelae	ATCC 14583	NCBI Prokaryotic Genome Annotation Pipeline (PGAP)	8018484	Complete Genome	2019-09-23	7054	6646	27
GCF_008642375.1	ASM864237v1	Streptomyces venezuelae	ATCC 15068	NCBI Prokaryotic Genome Annotation Pipeline (PGAP)	8558202	Complete Genome	2019-09-23	7479	4800	23
GCF_008704395.1	ASM870439v1	Streptomyces alboniger	ATCC 12461	GCF_008704395.1-RS_2024_05_04	7962786	Complete Genome	2019-09-26	6740	7208	27
GCF_008704425.1	ASM870442v1	Streptomyces fradiae ATCC 10745 = DSM 40063	ATCC 10745	NCBI Prokaryotic Genome Annotation Pipeline (PGAP)	6725579	Complete Genome	2019-09-26	5557	4618	27
GCF_008704445.1	ASM870444v1	Streptomyces prasinus	ATCC 13879	GCF_008704445.1-RS_2024_04_23	7647592	Complete Genome	2019-09-26	6363	6686	29
GCF_008704495.1	ASM870449v1	Streptomyces kanamyceticus	ATCC 12853	NCBI Prokaryotic Genome Annotation Pipeline (PGAP)	10133897	Complete Genome	2019-09-26	8523	8224	15
GCF_008704515.1	ASM870451v1	Streptomyces viridosporus T7A	ATCC 39115	NCBI Prokaryotic Genome Annotation Pipeline (PGAP)	7280536	Complete Genome	2019-09-26	6249	7201	27
GCF_008704535.1	ASM870453v1	Streptomyces subrutilus	ATCC 27467	GCF_008704535.1-RS_2024_04_23	7604974	Complete Genome	2019-09-26	6542	5209	27
GCF_008704555.1	ASM870455v1	Streptomyces nitrosporeus	ATCC 12769	GCF_008704555.1-RS_2024_04_23	7581562	Complete Genome	2019-09-26	6456	4849	28
GCF_008704575.1	ASM870457v1	Streptomyces galilaeus	ATCC 14969	GCF_008704575.1-RS_2024_04_23	7756194	Complete Genome	2019-09-26	6802	6477	27
GCF_008704655.1	ASM870465v1	Streptomyces rimosus	ATCC 10970	NCBI Prokaryotic Genome Annotation Pipeline (PGAP)	9361154	Complete Genome	2019-09-26	7934	9473	27
GCF_008704715.1	ASM870471v1	Streptomyces chartreusis	ATCC 14922	GCF_008704715.1-RS_2024_04_23	9912098	Complete Genome	2019-09-26	8512	12964	23
GCF_008704795.1	ASM870479v1	Streptomyces spectabilis	ATCC 27465	GCF_008704795.1-RS_2024_04_27	9807160	Complete Genome	2019-09-26	8067	7316	27
GCF_008704855.1	ASM870485v1	Streptomyces platensis	ATCC 23948	GCF_008704855.1-RS_2024_04_23	8501012	Complete Genome	2019-09-26	7162	7067	28
GCF_008704935.1	ASM870493v1	Streptomyces vinaceus	ATCC 27476	GCF_008704935.1-RS_2024_04_23	7673509	Complete Genome	2019-09-26	6730	6079	28
GCF_008704995.1	ASM870499v1	Streptomyces nodosus	ATCC 14899	GCF_008704995.1-RS_2024_05_17	7772587	Complete Genome	2019-09-26	6603	9510	27
GCF_008705135.1	ASM870513v1	Streptomyces coeruleorubidus	ATCC 13740	GCF_008705135.1-RS_2024_04_23	9335698	Complete Genome	2019-09-26	8177	6040	24
GCF_008705255.1	ASM870525v1	Streptomyces venezuelae	ATCC 10595	NCBI Prokaryotic Genome Annotation Pipeline (PGAP)	7871480	Complete Genome	2019-09-23	6819	4999	23
GCF_008931305.1	ASM893130v1	Streptomyces coelicolor A3(2)	CFB_NBC_0001	GCF_008931305.1-RS_2024_03_22	8667664	Complete Genome	2019-10-09	7542	7463	27
GCF_009184865.1	ASM918486v1	Streptomyces phaeolivaceus	GY16	NCBI Prokaryotic Genome Annotation Pipeline (PGAP)	10175440	Complete Genome	2019-10-20	8560	5514	15
GCF_009296025.1	ASM929602v1	Streptomyces tsukubensis	AT3	NCBI Prokaryotic Genome Annotation Pipeline (PGAP)	8633980	Complete Genome	2019-10-24	6634	27581	27
GCF_009299385.1	ASM929938v1	Streptomyces cinereoruber	ATCC 19740	GCF_009299385.1-RS_2024_04_23	7516652	Complete Genome	2019-09-26	6543	5268	27
GCF_009495655.1	ASM949565v1	Streptomyces sp. SYP-A7193	SYP-A7193	NCBI Prokaryotic Genome Annotation Pipeline (PGAP)	8822782	Complete Genome	2019-11-02	7634	7014	23
GCF_009498275.1	ASM949827v1	Streptomyces fagopyri	QMT-28	NCBI Prokaryotic Genome Annotation Pipeline (PGAP)	8880330	Complete Genome	2019-11-04	7426	4882	23
GCF_009650765.1	ASM965076v1	Streptomyces sp. SUK 48	SUK 48	GCF_009650765.1-RS_2024_05_07	8341671	Complete Genome	2019-11-12	6982	7804	23
GCF_009739905.1	ASM973990v1	Streptomyces ficellus	NRRL 8067	GCF_009739905.1-RS_2024_04_23	7078240	Complete Genome	2019-12-11	6214	4536	27
GCF_009789635.1	ASM978963v1	Streptomyces sp. QHH-9511	QHH-9511	NCBI Prokaryotic Genome Annotation Pipeline (PGAP)	7615276	Complete Genome	2019-12-22	6567	3545	27
GCF_009796285.1	ASM979628v1	Streptomyces broussonetiae	T44	NCBI Prokaryotic Genome Annotation Pipeline (PGAP)	9735779	Complete Genome	2019-12-24	8438	5131	27
GCF_009832925.1	ASM983292v1	Streptomyces sp. Tu 2975	Tu 2975	GCF_009832925.1-RS_2024_05_31	7623788	Complete Genome	2020-01-07	6385	4848	18
GCF_009834105.1	ASM983410v1	Streptomyces sp. GF20	GF20	NCBI Prokaryotic Genome Annotation Pipeline (PGAP)	7311137	Complete Genome	2020-01-08	6173	10627	29
GCF_009834125.1	ASM983412v1	Streptomyces sp. GS7	GS7	NCBI Prokaryotic Genome Annotation Pipeline (PGAP)	9067183	Complete Genome	2020-01-08	7596	9496	28
GCF_009834145.1	ASM983414v1	Streptomyces sp. HF10	HF10	NCBI Prokaryotic Genome Annotation Pipeline (PGAP)	7906239	Complete Genome	2020-01-08	6627	6631	27
GCF_009857135.1	ASM985713v1	Streptomyces sp. HM190	HM190	NCBI Prokaryotic Genome Annotation Pipeline (PGAP)	7762826	Complete Genome	2020-01-12	6355	6427	27
GCF_009867075.1	ASM986707v1	Streptomyces sp. NHF165	NHF165	NCBI Prokaryotic Genome Annotation Pipeline (PGAP)	8457300	Complete Genome	2020-01-14	6607	10611	27
GCF_009936315.1	ASM993631v1	Streptomyces antimycoticus	NBRC 100767	NCBI Prokaryotic Genome Annotation Pipeline (PGAP)	11000615	Complete Genome	2019-04-18	8578	8501	27
GCF_010384365.1	ASM1038436v1	Streptomyces sp. S4.7	S4.7	GCF_010384365.1-RS_2024_05_06	7940295	Complete Genome	2020-02-11	6601	6034	29
GCF_010523235.1	ASM1052323v1	Streptomyces sp. 604F	604F	GCF_010523235.1-RS_2024_05_06	7086150	Complete Genome	2020-02-13	5909	10627	23
GCF_010669165.1	ASM1066916v1	Streptomyces aureoverticillatus	HN6	GCF_010669165.1-RS_2024_09_20	9738430	Complete Genome	2020-02-17	8010	8291	18
GCF_011006355.1	ASM1100635v1	Streptomyces albus	CAS922	GCF_011006355.1-RS_2024_03_30	8069210	Complete Genome	2020-02-24	6523	23226	29
GCF_011650445.1	ASM1165044v1	Streptomyces sp. VN1	VN1	GCF_011650445.1-RS_2024_05_17	8341703	Complete Genome	2020-03-23	7073	9642	29
GCF_011694815.1	ASM1169481v1	Streptomyces liangshanensis	QMT-12	GCF_011694815.1-RS_2024_04_19	7716784	Complete Genome	2020-03-24	6537	6365	23
GCF_011751035.2	ASM1175103v2	Streptomyces sp. MBT27	MBT27	GCF_011751035.2-RS_2024_05_18	8530179	Complete Genome	2021-02-25	7336	6678	27
GCF_011820545.1	ASM1182054v1	Streptomyces sp. DSM 40868	DSM 40868	GCF_011820545.1-RS_2024_06_01	9195693	Complete Genome	2020-04-01	7862	6627	29
GCF_012044595.1	ASM1204459v1	Streptomyces antibioticus	DSM 41481	GCF_012044595.1-RS_2024_06_04	8473575	Complete Genome	2020-04-06	7327	6303	21
GCF_012273515.2	ASM1227351v2	Streptomyces sp. RPA4-2	RPA4-2	GCF_012273515.2-RS_2024_08_10	9860181	Complete Genome	2024-08-02	8155	5074	18
GCF_013009255.1	ASM1300925v1	Streptomyces sp. Z423-1	Z423-1	GCF_013009255.1-RS_2024_05_22	9460473	Complete Genome	2020-05-11	8188	6269	23
GCF_013046785.1	ASM1304678v1	Streptomyces argyrophyllae	Jing01	GCF_013046785.1-RS_2024_09_13	7815457	Complete Genome	2020-05-12	6747	6641	15
GCF_013085465.1	ASM1308546v1	Streptomyces asoensis	H2S5	GCF_013085465.1-RS_2024_07_21	10044300	Complete Genome	2020-05-14	8510	7350	18
GCF_013364095.1	ASM1336409v1	Streptomyces harbinensis	NA02264	GCF_013364095.1-RS_2024_05_05	5802668	Complete Genome	2020-06-22	5120	13862	29
GCF_013364155.1	ASM1336415v1	Streptomyces sp. NA02950	NA02950	GCF_013364155.1-RS_2024_07_31	9771669	Complete Genome	2020-06-22	7977	16967	18
GCF_013364175.1	ASM1336417v1	Streptomyces sp. NA02536	NA02536	GCF_013364175.1-RS_2024_07_31	7707218	Complete Genome	2020-06-22	6663	8743	18
GCF_013364195.1	ASM1336419v1	Streptomyces sp. NA04227	NA04227	GCF_013364195.1-RS_2024_07_31	7894562	Complete Genome	2020-06-22	6433	7930	24
GCF_013364315.1	ASM1336431v1	Streptomyces microflavus	NA06532	NCBI Prokaryotic Genome Annotation Pipeline (PGAP)	8452583	Complete Genome	2020-06-22	7174	10117	27
GCF_013364335.1	ASM1336433v1	Streptomyces buecherae	NA00687	NCBI Prokaryotic Genome Annotation Pipeline (PGAP)	9093530	Complete Genome	2020-06-22	6943	8278	29
GCF_013364375.1	ASM1336437v1	Streptomyces sp. NA03103	NA03103	GCF_013364375.1-RS_2024_07_31	8359435	Complete Genome	2020-06-22	7268	3704	23
GCF_013375055.1	ASM1337505v1	Streptomyces chartreusis	NA02069	GCF_013375055.1-RS_2024_08_09	11234141	Complete Genome	2020-06-28	9406	15305	18
GCF_013394065.1	ASM1339406v1	Streptomyces rectiverticillatus	B15-08	GCF_013394065.1-RS_2024_05_05	7679243	Complete Genome	2020-07-08	6381	7993	29
GCF_013401535.1	ASM1340153v1	Streptomyces sp. CB04723	CB04723	GCF_013401535.1-RS_2024_09_07	7872196	Complete Genome	2020-07-11	6618	10812	22
GCF_013414305.1	ASM1341430v1	Streptomyces sp. Rer75	Rer75	GCF_013414305.1-RS_2024_09_08	10474412	Complete Genome	2020-07-14	8439	16707	18
GCF_013423905.1	ASM1342390v1	Streptomyces sp. NEAU-sy36	NEAU-sy36	GCF_013423905.1-RS_2024_09_11	8557534	Complete Genome	2020-07-19	7339	7831	15
GCF_013693715.1	ASM1369371v1	Streptomyces albidoflavus	J1074/R2	GCF_013693715.1-RS_2024_03_31	6942952	Complete Genome	2020-07-25	5823	10626	29
GCF_014070435.1	ASM1407043v1	Streptomyces pristinaespiralis	PR11	GCF_014070435.1-RS_2024_09_18	8112061	Complete Genome	2020-08-05	6797	5234	20
GCF_014083905.1	ASM1408390v1	Streptomyces lincolnensis	B48	GCF_014083905.1-RS_2024_09_19	10008966	Complete Genome	2020-08-06	8280	3638	18
GCF_014083985.1	ASM1408398v1	Streptomyces sp. SCUT-3	SCUT-3	GCF_014083985.1-RS_2024_05_17	6075149	Complete Genome	2020-08-06	5099	3104	29
GCF_014216315.1	ASM1421631v1	Streptomyces finlayi	NBSH44	GCF_014216315.1-RS_2024_09_17	7654963	Complete Genome	2020-08-17	6606	3093	18
GCF_014216335.1	ASM1421633v1	Streptomyces rutgersensis	NBH77	GCF_014216335.1-RS_2024_09_03	6996347	Complete Genome	2020-08-17	5620	10649	18
GCF_014217585.1	ASM1421758v1	Streptomyces sp. INR7	7,00 INR	GCF_014217585.1-RS_2024_09_17	8320846	Complete Genome	2020-08-17	7294	6135	24
GCF_014295035.1	ASM1429503v1	Streptomyces buecherae	AC541	NCBI Prokaryotic Genome Annotation Pipeline (PGAP)	8416829	Complete Genome	2020-08-25	6443	8276	28
GCF_014489615.1	ASM1448961v1	Streptomyces genisteinicus	CRPJ-33	GCF_014489615.1-RS_2024_05_05	8188347	Complete Genome	2020-09-06	6622	10009	27
GCF_014489635.1	ASM1448963v1	Streptomyces roseirectus	CRXT-G-22	GCF_014489635.1-RS_2024_05_05	9947447	Complete Genome	2020-09-06	8354	7012	23
GCF_014495705.1	ASM1449570v1	Streptomyces sp. CB00271	CB00271	NCBI Prokaryotic Genome Annotation Pipeline (PGAP)	8309852	Complete Genome	2020-09-09	6934	4747	27
GCF_014621695.1	ASM1462169v1	Streptomyces xanthii	CRXT-Y-14	NCBI Prokaryotic Genome Annotation Pipeline (PGAP)	8354710	Complete Genome	2020-09-15	7437	7403	23
GCF_014673495.1	ASM1467349v1	Streptomyces griseofuscus	DSM 40191	GCF_014673495.1-RS_2024_03_28	9116672	Complete Genome	2020-09-21	7821	7804	23
GCF_014701095.1	ASM1470109v1	Streptomyces tuirus	JCM 4255	NCBI Prokaryotic Genome Annotation Pipeline (PGAP)	7561001	Complete Genome	2020-09-11	6642	3633	27
GCF_014701115.1	ASM1470111v1	Streptomyces aurantiacus	JCM 4677	GCF_014701115.1-RS_2024_05_26	9428393	Complete Genome	2020-09-11	7926	6475	15
GCF_014852565.2	ASM1485256v2	Streptomyces caniscabiei	ID03-3A	GCF_014852565.2-RS_2024_04_01	10262635	Complete Genome	2023-03-16	8667	6305	27
GCF_015160855.1	ASM1516085v1	Streptomyces ferrugineus	CCTCC AA2014009	NCBI Prokaryotic Genome Annotation Pipeline (PGAP)	9959088	Complete Genome	2020-11-01	8606	4526	15
GCF_015160875.1	ASM1516087v1	Streptomyces chromofuscus	DSM 40273	NCBI Prokaryotic Genome Annotation Pipeline (PGAP)	7483282	Complete Genome	2020-11-01	6399	3003	27
GCF_015244315.1	ASM1524431v1	Streptomyces olivaceus	SCSIO T05	NCBI Prokaryotic Genome Annotation Pipeline (PGAP)	8458055	Complete Genome	2020-11-05	7071	9620	23
GCF_015601545.1	ASM1560154v1	Streptomyces albidoflavus	W68	NCBI Prokaryotic Genome Annotation Pipeline (PGAP)	6796629	Complete Genome	2020-11-19	5616	10627	29
GCF_015689475.1	ASM1568947v1	Streptomyces solisilvae	HNM0141	GCF_015689475.1-RS_2024_05_05	11639536	Complete Genome	2020-11-25	9002	11285	27
GCF_015708605.1	ASM1570860v1	Streptomyces clavuligerus	ATCC 27064	NCBI Prokaryotic Genome Annotation Pipeline (PGAP)	8704802	Complete Genome	2020-12-01	6935	6842	27
GCF_015710995.1	ASM1571099v1	Streptomyces gardneri	ATCC 15439	NCBI Prokaryotic Genome Annotation Pipeline (PGAP)	9054805	Complete Genome	2020-12-02	7862	4904	27
GCF_015767735.1	ASM1576773v1	Streptomyces clavuligerus	F1D1	NCBI Prokaryotic Genome Annotation Pipeline (PGAP)	7588915	Complete Genome	2020-12-06	6040	5466	27
GCF_015767755.1	ASM1576775v1	Streptomyces clavuligerus	F1D4	NCBI Prokaryotic Genome Annotation Pipeline (PGAP)	7665011	Complete Genome	2020-12-06	6031	6842	27
GCF_015767775.1	ASM1576777v1	Streptomyces clavuligerus	F1D7	NCBI Prokaryotic Genome Annotation Pipeline (PGAP)	7588082	Complete Genome	2020-12-06	6031	6842	27
GCF_015767795.1	ASM1576779v1	Streptomyces clavuligerus	F1D10	NCBI Prokaryotic Genome Annotation Pipeline (PGAP)	7778346	Complete Genome	2020-12-06	6053	5054	27
GCF_015767815.1	ASM1576781v1	Streptomyces clavuligerus	F1D14	NCBI Prokaryotic Genome Annotation Pipeline (PGAP)	7790985	Complete Genome	2020-12-06	6052	6842	27
GCF_015767855.1	ASM1576785v1	Streptomyces clavuligerus	F1D18	NCBI Prokaryotic Genome Annotation Pipeline (PGAP)	7566514	Complete Genome	2020-12-06	6006	6842	27
GCF_015767875.1	ASM1576787v1	Streptomyces clavuligerus	F1D26	NCBI Prokaryotic Genome Annotation Pipeline (PGAP)	7606101	Complete Genome	2020-12-06	6044	5466	27
GCF_015767895.1	ASM1576789v1	Streptomyces clavuligerus	F1D31	NCBI Prokaryotic Genome Annotation Pipeline (PGAP)	7597161	Complete Genome	2020-12-06	6048	6842	27
GCF_015767915.1	ASM1576791v1	Streptomyces clavuligerus	F1D35	NCBI Prokaryotic Genome Annotation Pipeline (PGAP)	7880370	Complete Genome	2020-12-06	6055	5054	27
GCF_015767935.1	ASM1576793v1	Streptomyces clavuligerus	F1D28	NCBI Prokaryotic Genome Annotation Pipeline (PGAP)	7583174	Complete Genome	2020-12-06	6036	6842	27
GCF_015910445.1	ASM1591044v1	Streptomyces bathyalis	ASO4wet	GCF_015910445.1-RS_2024_05_05	7377472	Complete Genome	2020-12-10	6272	3593	26
GCF_016128295.1	ASM1612829v1	Streptomyces alfalfae	Men-myco-93-63	NCBI Prokaryotic Genome Annotation Pipeline (PGAP)	8856609	Complete Genome	2020-12-20	7239	7819	27
GCF_016467295.1	ASM1646729v1	Streptomyces murinus	Am1	GCF_016467295.1-RS_2024_03_28	8539264	Complete Genome	2021-01-04	7333	7811	23
GCF_016598575.1	ASM1659857v1	Streptomyces sp. HSG2	HSG2	GCF_016598575.1-RS_2024_05_26	5282528	Complete Genome	2021-01-10	4351	9935	31
GCF_016598615.1	ASM1659861v1	Streptomyces liliifuscus	ZYC-3	NCBI Prokaryotic Genome Annotation Pipeline (PGAP)	11347200	Complete Genome	2021-01-10	9725	5894	17
GCF_016605905.1	ASM1660590v1	Streptomyces sp. XC 2026	XC 2026	NCBI Prokaryotic Genome Annotation Pipeline (PGAP)	5836896	Complete Genome	2021-01-11	5192	6727	29
GCF_016803985.1	ASM1680398v1	Streptomyces koyangensis	SCSIO 5802	NCBI Prokaryotic Genome Annotation Pipeline (PGAP)	7001532	Complete Genome	2021-02-03	5833	10627	29
GCF_016804005.1	ASM1680400v1	Streptomyces pratensis	S10	GCF_016804005.1-RS_2024_03_27	8281466	Complete Genome	2021-02-03	6742	15555	29
GCF_016906185.1	ASM1690618v1	Streptomyces californicus	FDAARGOS_1209	GCF_016906185.1-RS_2024_03_28	8031696	Complete Genome	2021-02-18	6812	10782	27
GCF_016906205.1	ASM1690620v1	Streptomyces californicus	FDAARGOS_1212	GCF_016906205.1-RS_2024_03_29	8082614	Complete Genome	2021-02-18	6810	10782	27
GCF_016906225.1	ASM1690622v1	Streptomyces californicus	FDAARGOS_1211	GCF_016906225.1-RS_2024_03_29	8053224	Complete Genome	2021-02-18	6826	10782	27
GCF_016906245.1	ASM1690624v1	Streptomyces californicus	FDAARGOS_1213	GCF_016906245.1-RS_2024_03_29	8084048	Complete Genome	2021-02-18	6810	10782	27
GCF_016906265.1	ASM1690626v1	Streptomyces californicus	FDAARGOS_1210	GCF_016906265.1-RS_2024_03_29	8221537	Complete Genome	2021-02-18	7027	10782	27
GCF_016917755.1	ASM1691775v1	Streptomyces noursei	A-2-1	GCF_016917755.1-RS_2024_03_28	9857535	Complete Genome	2021-02-22	8189	11160	28
GCF_016919685.1	ASM1691968v1	Streptomyces tsukubensis	L20	GCF_016919685.1-RS_2024_03_29	7935069	Complete Genome	2021-02-23	6354	11047	29
GCF_017311125.1	ASM1731112v1	Streptomyces sp. M54	M54	GCF_017311125.1-RS_2024_08_25	7958870	Complete Genome	2021-03-09	6733	10820	22
GCF_017352335.1	ASM1735233v1	Streptomyces nodosus	ZJB2016050	GCF_017352335.1-RS_2024_04_10	7621081	Complete Genome	2021-03-14	6442	10917	27
GCF_017358145.1	ASM1735814v1	Streptomyces sp. CA-256286	CA-256286	NCBI Prokaryotic Genome Annotation Pipeline (PGAP)	8193177	Complete Genome	2021-03-16	6953	10113	27
GCF_017526105.1	ASM1752610v1	Streptomyces cyanogenus	S136	GCF_017526105.1-RS_2024_04_19	8773899	Complete Genome	2021-03-22	7277	9228	27
GCF_017639205.1	ASM1763920v1	Streptomyces nojiriensis	JCM 3382	GCF_017639205.1-RS_2024_04_23	9022916	Complete Genome	2021-03-30	7924	11472	27
GCF_017751265.1	ASM1775126v1	Streptomyces rimosus subsp. rimosus	SRI-4018v0	NCBI Prokaryotic Genome Annotation Pipeline (PGAP)	9319639	Complete Genome	2021-04-05	7975	8336	27
GCF_017916255.1	ASM1791625v1	Streptomyces mobaraensis NBRC 13819 = DSM 40847	DSM 40847	NCBI Prokaryotic Genome Annotation Pipeline (PGAP)	7574085	Complete Genome	2021-04-13	6283	5342	28
GCF_017933115.1	ASM1793311v1	Streptomyces sp. LBUM 1482	LBUM 1482	GCF_017933115.1-RS_2024_06_08	9782455	Complete Genome	2021-04-13	8150	5537	27
GCF_017933235.1	ASM1793323v1	Streptomyces sp. LBUM 1480	LBUM 1480	GCF_017933235.1-RS_2024_06_08	9982980	Complete Genome	2021-04-13	8255	6358	27
GCF_017933255.1	ASM1793325v1	Streptomyces sp. LBUM 1475	LBUM 1475	GCF_017933255.1-RS_2024_06_08	9741971	Complete Genome	2021-04-13	8165	6358	27
GCF_018069625.1	ASM1806962v1	Streptomyces yatensis	DSM 41771	GCF_018069625.1-RS_2024_05_06	10360357	Complete Genome	2021-04-18	8381	8599	27
GCF_018128905.1	ASM1812890v1	Streptomyces sp. A2-16	A2-16	GCF_018128905.1-RS_2024_06_09	9796466	Complete Genome	2021-04-22	8636	2395	21
GCF_018141485.1	ASM1814148v1	Streptomyces alfalfae	XN-04	GCF_018141485.1-RS_2024_04_27	8278595	Complete Genome	2021-04-27	6963	8254	27
GCF_018255875.1	ASM1825587v1	Streptomyces lavendulae subsp. lavendulae	Del-LP	GCF_018255875.1-RS_2024_06_17	8035918	Complete Genome	2021-05-04	6958	11445	15
GCF_018310535.1	ASM1831053v1	Streptomyces mirabilis	P16B-1	GCF_018310535.1-RS_2024_06_15	9621341	Complete Genome	2021-05-09	8251	5742	23
GCF_018310575.1	ASM1831057v1	Streptomyces sp. V17-9	V17-9	GCF_018310575.1-RS_2024_06_11	8151966	Complete Genome	2021-05-09	7170	3674	25
GCF_018604545.1	ASM1860454v1	Streptomyces koelreuteriae	MG62	NCBI Prokaryotic Genome Annotation Pipeline (PGAP)	8599513	Complete Genome	2021-06-01	7588	3638	23
GCF_018866325.1	ASM1886632v1	Streptomyces sp. YPW6	YPW6	GCF_018866325.1-RS_2024_07_20	7695589	Complete Genome	2021-06-14	6486	4162	22
GCF_019056675.1	ASM1905667v1	Streptomyces sp. GMY02	GMY02	GCF_019056675.1-RS_2024_07_26	8512626	Complete Genome	2021-06-29	6855	11030	23
GCF_019287315.1	ASM1928731v1	Streptomyces sp. WY228	WY228	GCF_019287315.1-RS_2024_09_06	8286721	Complete Genome	2021-07-20	7054	10931	22
GCF_019378935.1	ASM1937893v1	Streptomyces anulatus	VUW1	GCF_019378935.1-RS_2024_09_01	8874447	Complete Genome	2021-07-28	7515	6357	22
GCF_019599145.1	ASM1959914v1	Streptomyces akebiae	MG28	NCBI Prokaryotic Genome Annotation Pipeline (PGAP)	10549378	Complete Genome	2021-08-15	8677	9890	27
GCF_019703895.1	ASM1970389v1	Streptomyces sp. EAS-AB2608	NBRC 114648	NCBI Prokaryotic Genome Annotation Pipeline (PGAP)	9320785	Complete Genome	2021-05-11	7852	6631	27
GCF_019774615.1	ASM1977461v1	Streptomyces sp. BHT-5-2	BHT-5-2	NCBI Prokaryotic Genome Annotation Pipeline (PGAP)	9126195	Complete Genome	2021-08-26	7711	6673	28
GCF_019880305.1	ASM1988030v1	Streptomyces decoyicus	NRRL 2666	GCF_019880305.1-RS_2024_05_06	8632952	Complete Genome	2021-09-05	7279	6700	28
GCF_019933235.1	ASM1993323v1	Streptomyces angustmyceticus	JCM 4053	NCBI Prokaryotic Genome Annotation Pipeline (PGAP)	8116382	Complete Genome	2021-09-13	6849	8449	28
GCF_020026305.1	ASM2002630v1	Streptomyces sp. 135	135	GCF_020026305.1-RS_2024_05_20	8832922	Complete Genome	2021-09-17	7237	7797	27
GCF_020034615.2	ASM2003461v2	Streptomyces sp. A144	A144	GCF_020034615.2-RS_2024_09_29	8262828	Complete Genome	2024-04-11	7035	10765	18
GCF_020099395.1	ASM2009939v1	Streptomyces mobaraensis	DSM 40587	NCBI Prokaryotic Genome Annotation Pipeline (PGAP)	7668063	Complete Genome	2021-09-23	6471	7612	28
GCF_020341595.1	ASM2034159v1	Streptomyces sp. WA6-1-16	WA6-1-16	NCBI Prokaryotic Genome Annotation Pipeline (PGAP)	8214879	Complete Genome	2021-10-07	6907	8144	27
GCF_020410765.1	ASM2041076v1	Streptomyces marincola	SCSIO 64649	NCBI Prokaryotic Genome Annotation Pipeline (PGAP)	6629020	Complete Genome	2021-10-11	5597	15807	29
GCF_020535385.1	ASM2053538v1	Streptomyces sp. WA1-19	WA1-19	NCBI Prokaryotic Genome Annotation Pipeline (PGAP)	7294712	Complete Genome	2021-10-20	5947	10630	29
GCF_020616555.1	ASM2061655v1	Streptomyces longhuiensis	BH-MK-02	GCF_020616555.1-RS_2024_04_15	10018810	Complete Genome	2021-10-26	8831	2138	23
GCF_020740535.1	ASM2074053v1	Streptomyces profundus	MA3_2.13	GCF_020740535.1-RS_2024_04_28	7653710	Complete Genome	2021-11-04	6107	15686	29
GCF_020783455.1	ASM2078345v1	Streptomyces anulatus	YINM00001	GCF_020783455.1-RS_2024_03_28	8690773	Complete Genome	2021-11-07	7331	6918	27
GCF_020783515.1	ASM2078351v1	Streptomyces fungicidicus	F10	GCF_020783515.1-RS_2024_03_30	6740826	Complete Genome	2021-11-07	5845	8743	27
GCF_020783535.1	ASM2078353v1	Streptomyces fungicidicus	F9	GCF_020783535.1-RS_2024_03_30	6740828	Complete Genome	2021-11-07	5843	8744	27
GCF_020783555.1	ASM2078355v1	Streptomyces fungicidicus	F8	GCF_020783555.1-RS_2024_03_29	6741257	Complete Genome	2021-11-07	5843	8744	27
GCF_020783575.1	ASM2078357v1	Streptomyces fungicidicus	ATCC 21013	GCF_020783575.1-RS_2024_03_29	6740828	Complete Genome	2021-11-07	5843	8744	27
GCF_020783595.1	ASM2078359v1	Streptomyces fungicidicus	F2	NCBI Prokaryotic Genome Annotation Pipeline (PGAP)	6740841	Complete Genome	2021-11-07	5844	8744	27
GCF_020783615.1	ASM2078361v1	Streptomyces fungicidicus	F1	GCF_020783615.1-RS_2024_03_29	6740829	Complete Genome	2021-11-07	5844	8744	27
GCF_020783635.1	ASM2078363v1	Streptomyces fungicidicus	F7	NCBI Prokaryotic Genome Annotation Pipeline (PGAP)	6741246	Complete Genome	2021-11-07	5842	8738	27
GCF_020790115.1	ASM2079011v1	Streptomyces lydicus	M01	NCBI Prokaryotic Genome Annotation Pipeline (PGAP)	7832127	Complete Genome	2021-11-08	6732	6160	22
GCF_021028635.1	ASM2102863v1	Streptomyces huasconensis	D23	NCBI Prokaryotic Genome Annotation Pipeline (PGAP)	8236582	Complete Genome	2021-12-02	6983	10324	27
GCF_021029465.1	ASM2102946v1	Streptomyces sp. Go40/10	Go 40/10	NCBI Prokaryotic Genome Annotation Pipeline (PGAP)	9635564	Complete Genome	2021-12-03	7950	17353	18
GCF_021216675.1	ASM2121667v1	Streptomyces gobiensis	1_25	GCF_021216675.1-RS_2024_04_05	5691859	Complete Genome	2021-12-16	5082	3031	27
GCF_021233395.1	ASM2123339v1	Streptomyces sp. HNM0561	HNM0561	NCBI Prokaryotic Genome Annotation Pipeline (PGAP)	11689692	Complete Genome	2021-12-20	9074	8582	27
GCF_021383925.1	ASM2138392v1	Streptomyces sp. BSE6.1	BSE6.1	NCBI Prokaryotic Genome Annotation Pipeline (PGAP)	8024389	Complete Genome	2022-01-07	7091	3668	16
GCF_021441825.1	ASM2144182v1	Streptomyces spinosirectus	CRSS-Y-16	GCF_021441825.1-RS_2024_04_08	8624193	Complete Genome	2022-01-12	7706	2739	27
GCF_021442415.2	ASM2144241v2	Streptomyces sp. MH191	MH191	GCF_021442415.2-RS_2024_06_12	7193104	Complete Genome	2024-06-13	6138	7935	27
GCF_021491675.1	ASM2149167v1	Streptomyces sp. R527F	R527F	NCBI Prokaryotic Genome Annotation Pipeline (PGAP)	7850121	Complete Genome	2022-01-17	6781	13096	27
GCF_021496465.1	ASM2149646v1	Streptomyces collinus	SQ	NCBI Prokaryotic Genome Annotation Pipeline (PGAP)	7502433	Complete Genome	2022-01-18	5817	6643	27
GCF_021496785.1	ASM2149678v1	Streptomyces sp. A1-5	A1-5	NCBI Prokaryotic Genome Annotation Pipeline (PGAP)	9459690	Complete Genome	2022-01-18	7785	11165	28
GCF_021545335.1	ASM2154533v1	Streptomyces sp. GQFP	GQFP	NCBI Prokaryotic Genome Annotation Pipeline (PGAP)	8306813	Complete Genome	2022-01-21	7207	7846	23
GCF_021665875.1	ASM2166587v1	Streptomyces sp. AMCC400023	AMCC400023	GCF_021665875.1-RS_2024_03_14	10694683	Complete Genome	2022-01-28	9032	6303	23
GCF_022026295.1	ASM2202629v1	Streptomyces sp. NBU3104	NBU3104	NCBI Prokaryotic Genome Annotation Pipeline (PGAP)	7162904	Complete Genome	2022-02-07	6073	10627	29
GCF_022220465.1	ASM2222046v1	Streptomyces sp. TYQ1024	TYQ1024	GCF_022220465.1-RS_2024_03_27	7506783	Complete Genome	2022-02-14	6314	4883	28
GCF_022221585.1	ASM2222158v1	Streptomyces inhibens	NRRL30439	GCF_022221585.1-RS_2024_04_30	9696490	Complete Genome	2022-02-14	8279	4512	28
GCF_022385335.1	ASM2238533v1	Streptomyces deccanensis	KCTC 19241	GCF_022385335.1-RS_2024_03_28	10101518	Complete Genome	2022-02-24	8593	6303	27
GCF_022414575.2	ASM2241457v2	Streptomyces sp. MUM 178J	MUM 178J	NCBI Prokaryotic Genome Annotation Pipeline (PGAP)	6699249	Complete Genome	2024-02-01	5651	6046	32
GCF_022647665.1	ASM2264766v1	Streptomyces formicae	1H-GS9	GCF_022647665.1-RS_2024_04_06	8205064	Complete Genome	2022-03-21	6925	6366	27
GCF_022695595.1	ASM2269559v1	Streptomyces sp. MST-110588	MST-110588	GCF_022695595.1-RS_2024_05_27	7915503	Complete Genome	2022-03-22	6319	3608	18
GCF_022695635.1	ASM2269563v1	Streptomyces sp. A10(2020)	A10(2020)	GCF_022695635.1-RS_2024_05_27	6984675	Complete Genome	2022-03-25	5859	10625	29
GCF_022699385.1	ASM2269938v1	Streptomyces tubbatahanensis	DSD3025	GCF_022699385.1-RS_2024_04_15	7760770	Complete Genome	2022-03-27	6420	9815	27
GCF_022759525.1	ASM2275952v1	Streptomyces mobaraensis	DSM 40587	GCF_022759525.1-RS_2024_04_11	7656898	Complete Genome	2022-03-30	6480	4335	28
GCF_022760195.1	ASM2276019v1	Streptomyces rimosus subsp. rimosus	R7	GCF_022760195.1-RS_2024_04_12	9660595	Complete Genome	2022-03-31	8208	9473	27
GCF_022760275.1	ASM2276027v1	Streptomyces sp. 891-h	891-h	GCF_022760275.1-RS_2024_05_28	7839538	Complete Genome	2022-03-31	6742	26086	29
GCF_022807935.1	ASM2280793v1	Streptomyces sp. HP-A2021	HP-A2021	GCF_022807935.1-RS_2024_05_29	9607552	Complete Genome	2022-04-02	8342	6767	23
GCF_022827705.1	ASM2282770v1	Streptomyces sp. CB09030	CB09030	GCF_022827705.1-RS_2024_05_30	8368456	Complete Genome	2022-04-06	6984	11142	28
GCF_022846655.1	ASM2284665v1	Streptomyces seoulensis	HEK131	GCF_022846655.1-RS_2024_05_31	6542274	Complete Genome	2022-03-18	5855	4767	28
GCF_022846675.1	ASM2284667v1	Streptomyces hygroscopicus	HOK021	GCF_022846675.1-RS_2024_05_31	8461249	Complete Genome	2022-03-18	7140	6692	28
GCF_022869105.1	ASM2286910v1	Streptomyces sp. BJ20	BJ20	GCF_022869105.1-RS_2024_06_02	7436964	Complete Genome	2022-04-10	6463	11220	27
GCF_023168385.1	ASM2316838v1	Streptomyces sp. PLM4	PLM4	GCF_023168385.1-RS_2024_06_08	7000089	Complete Genome	2022-04-02	5908	10620	29
GCF_023273835.1	ASM2327383v1	Streptomyces sp. LRE541	LRE541	GCF_023273835.1-RS_2024_06_10	9990036	Complete Genome	2022-05-08	8270	11055	23
GCF_023277745.1	ASM2327774v1	Streptomyces halobius	3_2	NCBI Prokaryotic Genome Annotation Pipeline (PGAP)	9239126	Complete Genome	2022-05-09	7716	6470	23
GCF_023277965.1	ASM2327796v1	Streptomyces sp. HNA39	HNA39	GCF_023277965.1-RS_2024_06_05	7351753	Complete Genome	2022-05-09	6139	10278	27
GCF_023376055.1	ASM2337605v1	Streptomyces fradiae	ZXY017	GCF_023376055.1-RS_2024_05_21	6125725	Complete Genome	2022-05-16	4985	4618	26
GCF_023498005.1	ASM2349800v1	Streptomyces durmitorensis	MS405	GCF_023498005.1-RS_2024_05_25	9862620	Complete Genome	2022-05-18	8435	8263	23
GCF_023515955.1	ASM2351595v1	Streptomyces sp. RerS4	RerS4	GCF_023515955.1-RS_2024_06_15	7543621	Complete Genome	2022-05-21	6433	11460	27
GCF_023614235.1	ASM2361423v1	Streptomyces sp. MRC013	MRC013	GCF_023614235.1-RS_2024_06_19	5331980	Complete Genome	2022-05-31	4196	2445	27
GCF_023702105.1	ASM2370210v1	Streptomyces lydicamycinicus	MMS22-DDSA8	GCF_023702105.1-RS_2024_06_14	8223489	Complete Genome	2022-06-11	6191	5234	29
GCF_023702655.1	ASM2370265v1	Streptomyces sp. Caat 7-52	Caat 7-52	GCF_023702655.1-RS_2024_06_27	9048985	Complete Genome	2022-06-12	7422	7992	15
GCF_023716005.1	ASM2371600v1	Streptomyces filamentosus	L30	GCF_023716005.1-RS_2024_06_30	7749151	Complete Genome	2022-06-14	6611	7338	22
GCF_023923245.1	ASM2392324v1	Streptomyces phaeoluteigriseus	Qhu-M197	GCF_023923245.1-RS_2024_07_04	9118447	Complete Genome	2022-06-27	7686	6936	18
GCF_024218735.1	ASM2421873v1	Streptomyces rimosus subsp. rimosus	HP126	GCF_024218735.1-RS_2024_07_20	9619655	Complete Genome	2022-07-12	7485	9473	27
GCF_024223055.1	ASM2422305v1	Streptomyces rimosus subsp. rimosus	DV3	GCF_024223055.1-RS_2024_07_21	10838897	Complete Genome	2022-07-13	7471	9473	27
GCF_024297125.1	ASM2429712v1	Streptomyces cavourensis	2BA6PG	GCF_024297125.1-RS_2024_07_25	7651223	Complete Genome	2022-07-17	5971	10606	21
GCF_024298965.1	ASM2429896v1	Streptomyces rapamycinicus NRRL 5491	NRRL 5491	GCF_024298965.1-RS_2024_03_29	12466108	Complete Genome	2022-07-18	9807	11227	23
GCF_024349765.1	ASM2434976v1	Streptomyces nigrescens	HEK616	NCBI Prokaryotic Genome Annotation Pipeline (PGAP)	9326742	Complete Genome	2022-06-21	7973	6692	28
GCF_024365045.1	ASM2436504v1	Streptomyces cavourensis	F2	GCF_024365045.1-RS_2024_03_30	8041562	Complete Genome	2022-07-21	6717	10599	27
GCF_024442315.1	ASM2444231v1	Streptomyces koelreuteriae	CRLD-Y-1	NCBI Prokaryotic Genome Annotation Pipeline (PGAP)	8633395	Complete Genome	2022-07-26	7623	3638	23
GCF_024442335.1	ASM2444233v1	Streptomyces sp. CRCS-T-1	CRCS-T-1	GCF_024442335.1-RS_2024_08_20	8611494	Complete Genome	2022-07-26	7618	3638	15
GCF_024499195.1	ASM2449919v1	Streptomyces sp. G11C(2021)	G11C(2021)	GCF_024499195.1-RS_2024_08_27	7137224	Complete Genome	2022-08-01	5835	10630	25
GCF_024600715.1	ASM2460071v1	Streptomyces changanensis	HL-66	NCBI Prokaryotic Genome Annotation Pipeline (PGAP)	6900504	Complete Genome	2022-08-09	5788	2928	32
GCF_024611995.1	ASM2461199v1	Streptomyces sp. NBC_00162	NBC_00162	NCBI Prokaryotic Genome Annotation Pipeline (PGAP)	9023989	Complete Genome	2022-08-10	7763	7896	22
GCF_024612015.1	ASM2461201v1	Streptomyces sp. CA-210063	CA-210063	NCBI Prokaryotic Genome Annotation Pipeline (PGAP)	10859970	Complete Genome	2022-08-10	9038	6379	27
GCF_024612035.1	ASM2461203v1	Streptomyces sp. DSM 40750	DSM 40750	NCBI Prokaryotic Genome Annotation Pipeline (PGAP)	11540835	Complete Genome	2022-08-10	8768	8262	15
GCF_024666385.1	ASM2466638v1	Streptomyces yangpuensis	CM253	GCF_024666385.1-RS_2024_08_31	8092115	Complete Genome	2022-08-15	7095	5366	24
GCF_024701375.2	ASM2470137v2	Streptomyces sp. KMM 9044	KMM 9044	NCBI Prokaryotic Genome Annotation Pipeline (PGAP)	7433909	Complete Genome	2022-12-22	5887	8024	31
GCF_024752535.1	ASM2475253v1	Streptomyces albus	DSM 40763	NCBI Prokaryotic Genome Annotation Pipeline (PGAP)	8033415	Complete Genome	2022-08-28	6518	23215	25
GCF_025133285.1	ASM2513328v1	Streptomyces carpaticus	SCPM-O-B-9993	GCF_025133285.1-RS_2024_05_25	5968715	Complete Genome	2022-09-11	5241	13826	29
GCF_025163575.1	ASM2516357v1	Streptomyces noursei	IFO14147	NCBI Prokaryotic Genome Annotation Pipeline (PGAP)	9296088	Complete Genome	2022-09-13	7764	11088	27
GCF_025231465.1	ASM2523146v1	Streptomyces murinus	CR-43	GCF_025231465.1-RS_2024_09_28	8349858	Complete Genome	2022-09-16	7120	7815	18
GCF_025252265.1	ASM2525226v1	Streptomyces angustmyceticus	CQUSa03	NCBI Prokaryotic Genome Annotation Pipeline (PGAP)	8107672	Complete Genome	2022-09-19	6719	8440	25
GCF_025402955.1	ASM2540295v1	Streptomyces sp. FZ201	FZ201	GCF_025402955.1-RS_2024_07_09	8604396	Complete Genome	2022-09-26	7312	8097	18
GCF_025642135.1	ASM2564213v1	Streptomyces cynarae	HUAS 13-4	NCBI Prokaryotic Genome Annotation Pipeline (PGAP)	9362607	Complete Genome	2022-10-11	7830	4546	20
GCF_025642155.1	ASM2564215v1	Streptomyces sp. HUAS 15-9	HUAS 15-9	NCBI Prokaryotic Genome Annotation Pipeline (PGAP)	9604367	Complete Genome	2022-10-11	8166	10561	21
GCF_025642175.1	ASM2564217v1	Streptomyces sp. HUAS 14-6	HUAS 14-6	NCBI Prokaryotic Genome Annotation Pipeline (PGAP)	8572100	Complete Genome	2022-10-11	7304	6160	17
GCF_025643355.1	ASM2564335v1	Streptomyces sp. SCSIO ZS0520	SCSIO ZS0520	NCBI Prokaryotic Genome Annotation Pipeline (PGAP)	7919716	Complete Genome	2022-10-11	6208	8028	28
GCF_025665295.1	ASM2566529v1	Streptomyces sp. Je 1-4	Je 1-4	NCBI Prokaryotic Genome Annotation Pipeline (PGAP)	8866687	Complete Genome	2022-10-12	7356	8478	28
GCF_025854275.1	ASM2585427v1	Streptomyces peucetius	NA0869	NCBI Prokaryotic Genome Annotation Pipeline (PGAP)	8050611	Complete Genome	2022-10-26	6800	8258	27
GCF_025908395.1	ASM2590839v1	Streptomyces milbemycinicus	SIPI-054	NCBI Prokaryotic Genome Annotation Pipeline (PGAP)	12063392	Complete Genome	2022-10-30	9693	19926	27
GCF_025957665.1	ASM2595766v1	Streptomyces sp. BI87	BI87	NCBI Prokaryotic Genome Annotation Pipeline (PGAP)	6795081	Complete Genome	2022-11-02	5734	10630	29
GCF_026153355.1	ASM2615335v1	Streptomyces endophytica	HNM0140	GCF_026153355.1-RS_2024_04_15	6901780	Complete Genome	2022-11-13	5164	2677	28
GCF_026167665.1	ASM2616766v1	Streptomyces drozdowiczii	MDA8-470	GCF_026167665.1-RS_2024_05_08	7386614	Complete Genome	2022-11-14	6040	4755	24
GCF_026239515.1	ASM2623951v1	Streptomyces sp. Je 1-4 4N24	Je 1-4 4N24	GCF_026239515.1-RS_2024_08_06	8915460	Complete Genome	2022-11-19	7405	8478	27
GCF_026239535.1	ASM2623953v1	Streptomyces sp. Je 1-4 4N24_ara	Je 1-4 4N24_ara	GCF_026239535.1-RS_2024_08_06	8926672	Complete Genome	2022-11-19	7415	8478	23
GCF_026427415.1	ASM2642741v1	Streptomyces tanashiensis	Kala	NCBI Prokaryotic Genome Annotation Pipeline (PGAP)	8694918	Complete Genome	2022-11-28	7604	5283	15
GCF_026626005.1	ASM2662600v1	Streptomyces sp. NA13	NA13	NCBI Prokaryotic Genome Annotation Pipeline (PGAP)	7099980	Complete Genome	2022-12-04	5974	10624	31
GCF_026635925.1	ASM2663592v1	Streptomyces albidoflavus	J1074_D14	NCBI Prokaryotic Genome Annotation Pipeline (PGAP)	6341040	Complete Genome	2022-12-05	5592	2119	29
GCF_026642235.1	ASM2664223v1	Streptomyces cavourensis	NA4	GCF_026642235.1-RS_2024_03_29	7739059	Complete Genome	2022-12-05	6431	10604	27
GCF_026651955.1	ASM2665195v1	Streptomyces sp. EMB24	EMB24	NCBI Prokaryotic Genome Annotation Pipeline (PGAP)	7252958	Complete Genome	2022-12-05	6321	11166	27
GCF_026810505.1	ASM2681050v1	Streptomyces sp. Je 1-369	Je 1-369	NCBI Prokaryotic Genome Annotation Pipeline (PGAP)	8820026	Complete Genome	2022-12-12	7447	6888	27
GCF_026898115.1	ASM2689811v1	Streptomyces sp. S465	S465	NCBI Prokaryotic Genome Annotation Pipeline (PGAP)	9662200	Complete Genome	2022-12-14	7686	12044	26
GCF_027107535.1	ASM2710753v1	Streptomyces aurantiacus	Qhu-M197	NCBI Prokaryotic Genome Annotation Pipeline (PGAP)	9899183	Complete Genome	2022-12-20	8385	6406	23
GCF_027270315.1	ASM2727031v1	Streptomyces cinnabarinus	DSM 40467	NCBI Prokaryotic Genome Annotation Pipeline (PGAP)	9621721	Complete Genome	2022-12-24	8387	11715	27
GCF_027497475.1	ASM2749747v1	Streptomyces libani subsp. libani	DSM 40555	NCBI Prokaryotic Genome Annotation Pipeline (PGAP)	9201100	Complete Genome	2022-12-29	7635	8477	28
GCF_027497495.1	ASM2749749v1	Streptomyces tubercidicus	DSM 40261	NCBI Prokaryotic Genome Annotation Pipeline (PGAP)	8284047	Complete Genome	2022-12-29	6881	7346	29
GCF_027625935.1	ASM2762593v1	Streptomyces camelliae	HUAS 2-6	GCF_027625935.1-RS_2024_05_19	9598041	Complete Genome	2023-01-10	8405	4612	27
GCF_027626975.1	ASM2762697v1	Streptomyces nigrescens	DSM 40276	GCF_027626975.1-RS_2024_04_01	9534571	Complete Genome	2023-01-10	7911	8469	28
GCF_027942015.1	ASM2794201v1	Streptomyces goshikiensis	CGMCC 4.1796	GCF_027942015.1-RS_2024_05_27	8161592	Complete Genome	2023-01-23	7000	11471	27
GCF_027947575.1	ASM2794757v1	Streptomyces rubrogriseus	NBRC 15455	GCF_027947575.1-RS_2024_08_31	8411861	Complete Genome	2023-01-25	7307	7395	23
GCF_027947595.1	ASM2794759v1	Streptomyces lienomycini	DSM 41475	NCBI Prokaryotic Genome Annotation Pipeline (PGAP)	7863969	Complete Genome	2023-01-25	6825	3644	29
GCF_028198125.1	ASM2819812v1	Streptomyces sp. HUAS 31	HUAS 31	NCBI Prokaryotic Genome Annotation Pipeline (PGAP)	9946594	Complete Genome	2023-01-28	8425	12993	29
GCF_028421465.1	ASM2842146v1	Streptomyces xanthophaeus	KPP03845	NCBI Prokaryotic Genome Annotation Pipeline (PGAP)	8595635	Complete Genome	2023-02-02	7597	7886	23
GCF_028464045.1	ASM2846404v1	Streptomyces sp. JCM 35825	JCM 35825	NCBI Prokaryotic Genome Annotation Pipeline (PGAP)	8221751	Complete Genome	2023-02-05	7002	10324	27
GCF_028473745.1	ASM2847374v1	Streptomyces sp. M92	M92	NCBI Prokaryotic Genome Annotation Pipeline (PGAP)	7790858	Complete Genome	2023-02-06	6872	3704	29
GCF_028622875.1	ASM2862287v1	Streptomyces sp. MMBL 11-1	MMBL 11-1	GCF_028622875.1-RS_2024_03_25	8496900	Complete Genome	2023-02-15	7315	9821	27
GCF_028736035.1	ASM2873603v1	Streptomyces sp. T12		GCF_028736035.1-RS_2024_09_10	11483874	Complete Genome	2023-02-19	9834	10805	18
GCF_028747205.1	ASM2874720v1	Streptomyces sp. CA-278952	CA-278952	NCBI Prokaryotic Genome Annotation Pipeline (PGAP)	8211675	Complete Genome	2023-02-21	6950	11959	27
GCF_028752555.1	ASM2875255v1	Streptomyces clavuligerus	DSM 738	GCF_028752555.1-RS_2024_03_27	9161304	Complete Genome	2023-02-21	7344	6842	27
GCF_028870195.1	ASM2887019v1	Streptomyces sp. G7(2002)	G7(2002)	GCF_028870195.1-RS_2024_04_29	9364413	Complete Genome	2023-02-27	7750	8474	28
GCF_028885415.1	ASM2888541v1	Streptomyces coeruleorubidus	DM	GCF_028885415.1-RS_2024_04_29	9411092	Complete Genome	2023-02-28	8034	3639	29
GCF_028898845.1	ASM2889884v1	Streptomyces sp. WZ-12	WZ-12	GCF_028898845.1-RS_2024_04_29	9547725	Complete Genome	2023-03-02	7989	11011	28
GCF_029011865.1	ASM2901186v1	Streptomyces yunnanensis	P86	GCF_029011865.1-RS_2024_03_28	9982274	Complete Genome	2023-03-06	8267	11131	28
GCF_029167005.1	ASM2916700v1	Streptomyces sp. VNUA24	VNUA24	GCF_029167005.1-RS_2024_05_06	9974491	Complete Genome	2023-03-11	8292	6353	27
GCF_029167025.1	ASM2916702v1	Streptomyces noursei	C27	NCBI Prokaryotic Genome Annotation Pipeline (PGAP)	9627936	Complete Genome	2023-03-11	8200	11081	28
GCF_029167585.1	ASM2916758v1	Streptomyces sp. AM 3-1-1	AM 3-1-1	GCF_029167585.1-RS_2024_05_08	7337058	Complete Genome	2023-03-12	6078	7360	27
GCF_029167625.1	ASM2916762v1	Streptomyces sp. AM 4-1-1	AM 4-1-1	GCF_029167625.1-RS_2024_05_08	7465012	Complete Genome	2023-03-12	6076	5763	27
GCF_029167645.1	ASM2916764v1	Streptomyces sp. AM 2-1-1	AM 2-1-1	GCF_029167645.1-RS_2024_05_08	7215805	Complete Genome	2023-03-12	5972	8017	27
GCF_029392895.1	ASM2939289v1	Streptomyces sp. 71268	71268	GCF_029392895.1-RS_2024_06_05	8379354	Complete Genome	2023-03-27	6383	8277	15
GCF_029541745.1	ASM2954174v1	Streptomyces sp. LX-29	LX-29	GCF_029541745.1-RS_2024_05_24	8228343	Complete Genome	2023-04-03	6405	8428	29
GCF_029760955.1	ASM2976095v1	Streptomyces cathayae	HUAS 5	GCF_029760955.1-RS_2024_04_15	7614103	Complete Genome	2023-04-15	6514	7203	27
GCF_029866785.1	ASM2986678v1	Streptomyces sp. B146	B146	GCF_029866785.1-RS_2024_06_01	8759250	Complete Genome	2023-04-25	7349	11208	28
GCF_029906565.1	ASM2990656v1	Streptomyces sp. SH5	SH5	GCF_029906565.1-RS_2024_06_04	7779627	Complete Genome	2023-04-30	6575	6307	27
GCF_030028615.1	ASM3002861v1	Streptomyces sp. BPPL-273	BPPL-273	GCF_030028615.1-RS_2024_06_09	7856756	Complete Genome	2023-05-17	6970	5480	23
GCF_030028635.1	ASM3002863v1	Streptomyces sp. BPTC-684	BPTC-684	GCF_030028635.1-RS_2024_06_09	7333529	Complete Genome	2023-05-17	6142	7223	23
GCF_030122705.1	ASM3012270v1	Streptomyces sp. NA07423	NA07423	GCF_030122705.1-RS_2024_06_15	11519256	Complete Genome	2023-05-27	8968	11293	27
GCF_030167965.1	ASM3016796v1	Streptomyces sp. 2P-4	2P-4	GCF_030167965.1-RS_2024_06_20	7480092	Complete Genome	2023-06-05	6402	10286	20
GCF_030291795.1	ASM3029179v1	Streptomyces antimycoticus	FIM95-F1	GCF_030291795.1-RS_2024_08_25	9718239	Complete Genome	2023-06-20	7974	11136	18
GCF_030294945.1	SGFS_1.0	Streptomyces graminofaciens	A-8890	GCF_030294945.1-RS_2024_06_21	11602651	Complete Genome	2023-03-28	9674	7469	20
GCF_030345275.1	ASM3034527v1	Streptomyces albidoflavus	MGMM6	GCF_030345275.1-RS_2024_06_25	6932303	Complete Genome	2023-06-26	5862	10621	18
GCF_030388665.1	ASM3038866v1	Streptomyces flavofungini	TRM90047	GCF_030388665.1-RS_2024_07_11	9362490	Complete Genome	2023-07-03	7821	7707	18
GCF_030406845.1	ASM3040684v1	Streptomyces sp. P9-2B-1	P9-2B-1	GCF_030406845.1-RS_2024_07_12	7408683	Complete Genome	2023-07-05	6347	12377	18
GCF_030406865.1	ASM3040686v1	Streptomyces sp. P9-2B-2	P9-2B-2	GCF_030406865.1-RS_2024_07_12	8895847	Complete Genome	2023-07-05	7500	7043	27
GCF_030406905.1	ASM3040690v1	Streptomyces chengbuensis	HUAS CB01	GCF_030406905.1-RS_2024_07_12	8098788	Complete Genome	2023-07-05	6767	3019	18
GCF_030440515.1	ASM3044051v1	Streptomyces xanthophaeus	GA114 Liu	GCF_030440515.1-RS_2024_07_21	8237145	Complete Genome	2023-07-12	7240	4615	15
GCF_030450125.1	ASM3045012v1	Streptomyces sp. WP-1	WP-1	GCF_030450125.1-RS_2024_08_16	7618767	Complete Genome	2023-07-13	6538	7823	15
GCF_030490905.1	ASM3049090v1	Streptomyces olivoreticuli	ZZ-21	GCF_030490905.1-RS_2024_07_22	8307379	Complete Genome	2023-07-17	6877	9494	18
GCF_030506235.1	ASM3050623v1	Streptomyces sp. JUS-F4	JUS-F4	GCF_030506235.1-RS_2024_07_25	8363333	Complete Genome	2023-07-19	6972	6852	22
GCF_030520245.1	ASM3052024v1	Streptomyces sp. VNUA116	VNUA116	GCF_030520245.1-RS_2024_07_27	8306919	Complete Genome	2023-07-24	7024	9532	18
GCF_030544505.1	ASM3054450v1	Streptomyces sp. SNU607	SNU607	GCF_030544505.1-RS_2024_07_29	6902589	Complete Genome	2023-07-26	5954	12382	17
GCF_030551255.1	ASM3055125v1	Streptomyces sp. NL15-2K	NL15-2K	GCF_030551255.1-RS_2024_06_02	12397421	Complete Genome	2023-07-29	10219	13756	27
GCF_030552875.1	ASM3055287v1	Streptomyces sp. HUAS CX7	HUAS CX7	GCF_030552875.1-RS_2024_08_11	8145614	Complete Genome	2023-07-30	7199	3678	16
GCF_030553055.1	ASM3055305v1	Streptomyces sp. XD-27	XD-27	GCF_030553055.1-RS_2024_08_12	7549390	Complete Genome	2023-07-31	6079	7273	18
GCF_030719215.1	ASM3071921v1	Streptomyces glycanivorans	Alt3	GCF_030719215.1-RS_2024_09_22	8654387	Complete Genome	2023-08-14	7352	5146	23
GCF_030719235.1	ASM3071923v1	Streptomyces poriferorum	Alt2	GCF_030719235.1-RS_2024_09_22	9616002	Complete Genome	2023-08-14	8148	8001	23
GCF_030719255.1	ASM3071925v1	Streptomyces poriferorum	Alt1	GCF_030719255.1-RS_2024_09_22	9456810	Complete Genome	2023-08-14	7944	8001	18
GCF_030719275.1	ASM3071927v1	Streptomyces laculatispora	Mut2	GCF_030719275.1-RS_2024_08_14	8645539	Complete Genome	2023-08-14	7141	6181	18
GCF_030719295.1	ASM3071929v1	Streptomyces castrisilvae	Mut1	GCF_030719295.1-RS_2024_09_22	7990879	Complete Genome	2023-08-14	6672	7981	18
GCF_030863865.1	ASM3086386v1	Streptomyces rochei	JK1	GCF_030863865.1-RS_2024_08_22	8181137	Complete Genome	2023-08-23	6999	10770	18
GCF_030863945.1	ASM3086394v1	Streptomyces sp. FXY-T5	FXY-T5	GCF_030863945.1-RS_2024_09_07	8712266	Complete Genome	2023-08-23	7421	6143	18
GCF_030908285.1	ASM3090828v1	Streptomyces rochei	S32	NCBI Prokaryotic Genome Annotation Pipeline (PGAP)	8307374	Complete Genome	2023-08-27	6711	4620	29
GCF_030930975.1	ASM3093097v1	Streptomyces sp. VNUA74	VNUA74	GCF_030930975.1-RS_2024_09_14	7250076	Complete Genome	2023-08-29	6494	4239	21
GCF_031344995.1	ASM3134499v1	Streptomyces roseicoloratus	T14	GCF_031344995.1-RS_2024_09_11	7347349	Complete Genome	2023-09-12	5524	4476	18
GCF_031348265.1	ASM3134826v1	Streptomyces collinus	CGMCC 4.1623	GCF_031348265.1-RS_2024_09_11	8867154	Complete Genome	2023-09-12	7736	4570	18
GCF_031583065.1	ASM3158306v1	Streptomyces sp. CGMCC 4.7035	CGMCC 4.7035	NCBI Prokaryotic Genome Annotation Pipeline (PGAP)	8088797	Complete Genome	2023-09-17	6782	11815	27
GCF_031593255.1	ASM3159325v1	Streptomyces janthinus	JCM 4387	GCF_031593255.1-RS_2024_09_20	9451924	Complete Genome	2023-09-18	8342	3642	18
GCF_031597775.1	ASM3159777v1	Streptomyces sp. BB1-1-1	BB1-1-1	NCBI Prokaryotic Genome Annotation Pipeline (PGAP)	9265388	Complete Genome	2023-09-18	7924	6712	27
GCF_031679605.1	ASM3167960v1	Streptomyces luomodiensis	SCA4-21	GCF_031679605.1-RS_2024_06_09	10044493	Complete Genome	2023-09-19	8053	12035	26
GCF_031760065.1	ASM3176006v1	Streptomyces durocortorensis	C11-1	NCBI Prokaryotic Genome Annotation Pipeline (PGAP)	7296298	Complete Genome	2023-09-20	6183	4247	27
GCF_031767055.1	ASM3176705v1	Streptomyces sp. CGMCC 4.1456	CGMCC 4.1456	NCBI Prokaryotic Genome Annotation Pipeline (PGAP)	8364065	Complete Genome	2023-09-20	7304	3646	27
GCF_031844685.1	ASM3184468v1	Streptomyces sp. ITFR-21	ITFR-21	NCBI Prokaryotic Genome Annotation Pipeline (PGAP)	7355187	Complete Genome	2023-09-23	6167	3736	32
GCF_031844705.1	ASM3184470v1	Streptomyces sp. ITFR-16	ITFR-16	NCBI Prokaryotic Genome Annotation Pipeline (PGAP)	8119553	Complete Genome	2023-09-23	6936	6214	15
GCF_031844725.1	ASM3184472v1	Streptomyces sp. ITFR-6	ITFR-6	NCBI Prokaryotic Genome Annotation Pipeline (PGAP)	8751530	Complete Genome	2023-09-23	7266	8728	27
GCF_032105745.1	ASM3210574v1	Streptomyces sp. Li-HN-5-11	Li-HN-5-11	NCBI Prokaryotic Genome Annotation Pipeline (PGAP)	9427803	Complete Genome	2023-09-27	7885	6005	27
GCF_032121415.1	ASM3212141v1	Streptomyces parvus	F-G-2	NCBI Prokaryotic Genome Annotation Pipeline (PGAP)	7358178	Complete Genome	2023-09-27	6292	13427	27
GCF_032229305.1	ASM3222930v1	Streptomyces sp. AM2-3-1	AM2-3-1	NCBI Prokaryotic Genome Annotation Pipeline (PGAP)	9114769	Complete Genome	2023-09-30	7657	2134	29
GCF_032229325.1	ASM3222932v1	Streptomyces sp. AM8-1-1	AM8-1-1	NCBI Prokaryotic Genome Annotation Pipeline (PGAP)	8473713	Complete Genome	2023-09-30	7261	6321	15
GCF_032598905.1	ASM3259890v1	Streptomyces sp. 11x1	11x1	NCBI Prokaryotic Genome Annotation Pipeline (PGAP)	10672615	Complete Genome	2023-10-12	8853	10568	27
GCF_032927875.1	ASM3292787v1	Streptomyces collinus	Inha504	NCBI Prokaryotic Genome Annotation Pipeline (PGAP)	9194571	Complete Genome	2023-10-23	7823	9254	27
GCF_032932555.1	ASM3293255v1	Streptomyces fradiae	FIMYZ-003	NCBI Prokaryotic Genome Annotation Pipeline (PGAP)	6724069	Complete Genome	2023-10-23	5445	4620	29
GCF_033109485.1	ASM3310948v1	Streptomyces cyaneofuscatus	89-2-2	NCBI Prokaryotic Genome Annotation Pipeline (PGAP)	8117999	Complete Genome	2023-10-30	6954	8822	23
GCF_033216215.1	ASM3321621v1	Streptomyces coeruleorubidus	CICC 11043	NCBI Prokaryotic Genome Annotation Pipeline (PGAP)	9323077	Complete Genome	2023-11-02	8018	6055	23
GCF_033335955.1	ASM3333595v1	Streptomyces sp. N50	N50	NCBI Prokaryotic Genome Annotation Pipeline (PGAP)	11551937	Complete Genome	2023-11-04	9861	7752	27
GCF_033343995.1	ASM3334399v1	Streptomyces sp. HUAS YS2	HUAS YS2	NCBI Prokaryotic Genome Annotation Pipeline (PGAP)	7875343	Complete Genome	2023-11-05	6975	11021	23
GCF_033406955.1	ASM3340695v1	Streptomyces violaceoruber	CGMCC 4.1801	NCBI Prokaryotic Genome Annotation Pipeline (PGAP)	8629698	Complete Genome	2023-11-07	7522	7453	23
GCF_033547115.1	ASM3354711v1	Streptomyces malaysiensis	NA3722	NCBI Prokaryotic Genome Annotation Pipeline (PGAP)	10971232	Complete Genome	2023-11-12	8816	10824	27
GCF_034054735.1	ASM3405473v1	Streptomyces sp. CL7	CL7	NCBI Prokaryotic Genome Annotation Pipeline (PGAP)	7764072	Complete Genome	2023-12-04	6724	6638	27
GCF_034057835.1	ASM3405783v1	Streptomyces sp. KN37	KN37	NCBI Prokaryotic Genome Annotation Pipeline (PGAP)	9097371	Complete Genome	2023-12-04	7619	8436	27
GCF_034300035.1	ASM3430003v1	Streptomyces atratus	MJM3502	NCBI Prokaryotic Genome Annotation Pipeline (PGAP)	9314038	Complete Genome	2023-12-12	7795	8031	23
GCF_034422375.1	ASM3442237v1	Streptomyces rochei	D21E05	NCBI Prokaryotic Genome Annotation Pipeline (PGAP)	8597388	Complete Genome	2023-12-16	7255	10776	27
GCF_034424055.1	ASM3442405v1	Streptomyces murinus	STR-1	NCBI Prokaryotic Genome Annotation Pipeline (PGAP)	8428700	Complete Genome	2023-12-17	7157	7815	22
GCF_034479045.1	ASM3447904v1	Streptomyces albidoflavus	ATCC 23899	NCBI Prokaryotic Genome Annotation Pipeline (PGAP)	7131284	Complete Genome	2023-12-19	5999	10630	29
GCF_034568915.1	ASM3456891v1	Streptomyces goshikiensis	B-1662	NCBI Prokaryotic Genome Annotation Pipeline (PGAP)	8229428	Complete Genome	2023-12-25	7115	11474	27
GCF_034668605.1	ASM3466860v1	Streptomyces sp. S584	S584	NCBI Prokaryotic Genome Annotation Pipeline (PGAP)	7855040	Complete Genome	2023-12-27	6725	13431	23
GCF_035578105.1	ASM3557810v1	Streptomyces cyaneofuscatus	NEB1061	NCBI Prokaryotic Genome Annotation Pipeline (PGAP)	7960197	Complete Genome	2024-01-10	6863	8804	27
GCF_035658475.1	ASM3565847v1	Streptomyces sp. CGMCC 4.1772	CGMCC 4.1772	NCBI Prokaryotic Genome Annotation Pipeline (PGAP)	8707722	Complete Genome	2024-01-15	7627	3633	23
GCF_035917115.1	ASM3591711v1	Streptomyces longwoodensis	NBC_00540	NCBI Prokaryotic Genome Annotation Pipeline (PGAP)	7311561	Complete Genome	2024-01-20	6232	7881	29
GCF_035917135.1	ASM3591713v1	Streptomyces sp. NBC_00481	NBC_00481	NCBI Prokaryotic Genome Annotation Pipeline (PGAP)	10379698	Complete Genome	2024-01-20	8554	6342	27
GCF_035917155.1	ASM3591715v1	Streptomyces sp. NBC_00385	NBC_00385	NCBI Prokaryotic Genome Annotation Pipeline (PGAP)	8719657	Complete Genome	2024-01-20	7473	7316	27
GCF_035917175.1	ASM3591717v1	Streptomyces sp. NBC_00243	NBC_00243	NCBI Prokaryotic Genome Annotation Pipeline (PGAP)	10658643	Complete Genome	2024-01-20	9145	4342	23
GCF_035917195.1	ASM3591719v1	Streptomyces phaeochromogenes	NBC_00186	NCBI Prokaryotic Genome Annotation Pipeline (PGAP)	12185415	Complete Genome	2024-01-20	10401	6786	23
GCF_035917215.1	ASM3591721v1	Streptomyces sp. NBC_00151	NBC_00151	NCBI Prokaryotic Genome Annotation Pipeline (PGAP)	10670226	Complete Genome	2024-01-20	8644	8050	23
GCF_035917235.1	ASM3591723v1	Streptomyces sp. NBC_01294	NBC_01294	NCBI Prokaryotic Genome Annotation Pipeline (PGAP)	8513219	Complete Genome	2024-01-20	6892	5601	27
GCF_035917255.1	ASM3591725v1	Streptomyces sp. NBC_01257	NBC_01257	NCBI Prokaryotic Genome Annotation Pipeline (PGAP)	9191772	Complete Genome	2024-01-20	7802	6028	23
GCF_035917275.1	ASM3591727v1	Streptomyces sp. NBC_01237	NBC_01237	NCBI Prokaryotic Genome Annotation Pipeline (PGAP)	10190356	Complete Genome	2024-01-20	8584	6745	27
GCF_035917295.1	ASM3591729v1	Streptomyces sp. NBC_01022	NBC_01022	NCBI Prokaryotic Genome Annotation Pipeline (PGAP)	10339220	Complete Genome	2024-01-20	8066	7987	23
GCF_035917315.1	ASM3591731v1	Streptomyces sp. NBC_00841	NBC_00841	NCBI Prokaryotic Genome Annotation Pipeline (PGAP)	11554491	Complete Genome	2024-01-20	9527	10433	27
GCF_035917395.1	ASM3591739v1	Streptomyces sp. NBC_01808	NBC_01808	NCBI Prokaryotic Genome Annotation Pipeline (PGAP)	8221997	Complete Genome	2024-01-20	6821	5976	29
GCF_035917415.1	ASM3591741v1	Streptomyces sp. NBC_01803	NBC_01803	NCBI Prokaryotic Genome Annotation Pipeline (PGAP)	5847022	Complete Genome	2024-01-20	5075	7257	29
GCF_035917435.1	ASM3591743v1	Streptomyces microflavus	NBC 01798	NCBI Prokaryotic Genome Annotation Pipeline (PGAP)	8068458	Complete Genome	2024-01-20	6916	8896	27
GCF_035917495.1	ASM3591749v1	Streptomyces sp. NBC_01800	NBC_01800	NCBI Prokaryotic Genome Annotation Pipeline (PGAP)	10117522	Complete Genome	2024-01-20	8385	2503	29
GCF_035917535.1	ASM3591753v1	Streptomyces sp. NBC_01795	NBC_01795	NCBI Prokaryotic Genome Annotation Pipeline (PGAP)	9145559	Complete Genome	2024-01-20	7721	6831	28
GCF_035917555.1	ASM3591755v1	Streptomyces cyaneofuscatus	NBC 01792	NCBI Prokaryotic Genome Annotation Pipeline (PGAP)	7970909	Complete Genome	2024-01-20	6883	5357	27
GCF_035917575.1	ASM3591757v1	Streptomyces sp. NBC_01788	NBC_01788	NCBI Prokaryotic Genome Annotation Pipeline (PGAP)	8269445	Complete Genome	2024-01-20	6939	10972	29
GCF_035917595.1	ASM3591759v1	Streptomyces scopuliridis	NBC 01786	NCBI Prokaryotic Genome Annotation Pipeline (PGAP)	9494495	Complete Genome	2024-01-20	7898	10937	23
GCF_035917655.1	ASM3591765v1	Streptomyces anthocyanicus	NBC 01777	NCBI Prokaryotic Genome Annotation Pipeline (PGAP)	8876440	Complete Genome	2024-01-20	7424	7456	23
GCF_035917675.1	ASM3591767v1	Streptomyces sp. NBC_01775	NBC_01775	NCBI Prokaryotic Genome Annotation Pipeline (PGAP)	9336717	Complete Genome	2024-01-20	7898	6826	28
GCF_035917695.1	ASM3591769v1	Streptomyces decoyicus	NBC 01774	NCBI Prokaryotic Genome Annotation Pipeline (PGAP)	9270669	Complete Genome	2024-01-20	7832	6692	28
GCF_035917755.1	ASM3591775v1	Streptomyces scopuliridis	NBC 01771	NCBI Prokaryotic Genome Annotation Pipeline (PGAP)	9554255	Complete Genome	2024-01-20	8014	10937	23
GCF_035917775.1	ASM3591777v1	Streptomyces scopuliridis	NBC 01770	NCBI Prokaryotic Genome Annotation Pipeline (PGAP)	9424773	Complete Genome	2024-01-20	7822	10937	27
GCF_035917795.1	ASM3591779v1	Streptomyces brevispora	NBC 01769	NCBI Prokaryotic Genome Annotation Pipeline (PGAP)	7883535	Complete Genome	2024-01-20	6567	4831	27
GCF_035917815.1	ASM3591781v1	Streptomyces sp. NBC_01766	NBC_01766	NCBI Prokaryotic Genome Annotation Pipeline (PGAP)	8271519	Complete Genome	2024-01-20	7101	10476	23
GCF_035917835.1	ASM3591783v1	Streptomyces sp. NBC_01768	NBC_01768	NCBI Prokaryotic Genome Annotation Pipeline (PGAP)	10497525	Complete Genome	2024-01-20	8810	9955	23
GCF_035917855.1	ASM3591785v1	Streptomyces sp. NBC_01763	NBC_01763	NCBI Prokaryotic Genome Annotation Pipeline (PGAP)	9932863	Complete Genome	2024-01-20	8195	2321	29
GCF_035917875.1	ASM3591787v1	Streptomyces sp. NBC_01762	NBC_01762	NCBI Prokaryotic Genome Annotation Pipeline (PGAP)	9829227	Complete Genome	2024-01-20	8139	2325	23
GCF_035917895.1	ASM3591789v1	Streptomyces sp. NBC_01761	NBC_01761	NCBI Prokaryotic Genome Annotation Pipeline (PGAP)	9789246	Complete Genome	2024-01-20	8069	2321	23
GCF_035917915.1	ASM3591791v1	Streptomyces anulatus	NBC 01759	NCBI Prokaryotic Genome Annotation Pipeline (PGAP)	9115253	Complete Genome	2024-01-20	7775	6885	27
GCF_035917935.1	ASM3591793v1	Streptomyces sp. NBC_01760	NBC_01760	NCBI Prokaryotic Genome Annotation Pipeline (PGAP)	9099298	Complete Genome	2024-01-20	7823	2134	23
GCF_035917955.1	ASM3591795v1	Streptomyces virginiae	NBC 01758	NCBI Prokaryotic Genome Annotation Pipeline (PGAP)	8952109	Complete Genome	2024-01-20	7947	4765	27
GCF_035918015.1	ASM3591801v1	Streptomyces sp. NBC_01754	NBC_01754	NCBI Prokaryotic Genome Annotation Pipeline (PGAP)	7774921	Complete Genome	2024-01-20	6138	9830	25
GCF_035918035.1	ASM3591803v1	Streptomyces hirsutus	NBC 01753	NCBI Prokaryotic Genome Annotation Pipeline (PGAP)	8843894	Complete Genome	2024-01-20	7381	8018	28
GCF_035918055.1	ASM3591805v1	Streptomyces phaeochromogenes	NBC 01752	NCBI Prokaryotic Genome Annotation Pipeline (PGAP)	12190075	Complete Genome	2024-01-20	10313	6784	23
GCF_035918075.1	ASM3591807v1	Streptomyces sp. NBC_01751	NBC_01751	NCBI Prokaryotic Genome Annotation Pipeline (PGAP)	9848585	Complete Genome	2024-01-20	8226	2329	23
GCF_035918095.1	ASM3591809v1	Streptomyces sp. NBC_01750	NBC_01750	NCBI Prokaryotic Genome Annotation Pipeline (PGAP)	8982053	Complete Genome	2024-01-20	7650	5625	29
GCF_035918115.1	ASM3591811v1	Streptomyces cyaneofuscatus	NBC 01749	NCBI Prokaryotic Genome Annotation Pipeline (PGAP)	7998820	Complete Genome	2024-01-20	6887	5357	23
GCF_035918155.1	ASM3591815v1	Streptomyces sp. NBC_01591	NBC_01591	NCBI Prokaryotic Genome Annotation Pipeline (PGAP)	10251772	Complete Genome	2024-01-20	8348	6755	27
GCF_035918175.1	ASM3591817v1	Streptomyces canus	NBC_01585	NCBI Prokaryotic Genome Annotation Pipeline (PGAP)	11347797	Complete Genome	2024-01-20	9560	5431	16
GCF_035918195.1	ASM3591819v1	Streptomyces sp. NBC_01558	NBC_01558	NCBI Prokaryotic Genome Annotation Pipeline (PGAP)	9394305	Complete Genome	2024-01-20	8031	7409	21
GCF_035918215.1	ASM3591821v1	Streptomyces sp. NBC_01474	NBC_01474	NCBI Prokaryotic Genome Annotation Pipeline (PGAP)	10569674	Complete Genome	2024-01-20	9148	2858	27
GCF_035918235.1	ASM3591823v1	Streptomyces sp. NBC_01445	NBC_01445	NCBI Prokaryotic Genome Annotation Pipeline (PGAP)	11470199	Complete Genome	2024-01-20	9609	7343	26
GCF_035919765.1	ASM3591976v1	Streptomyces globisporus	NBC 01745	GCF_035919765.1-RS_2024_07_21	8089848	Complete Genome	2024-01-22	7110	13418	22
GCF_035920465.1	ASM3592046v1	Streptomyces sp. NBC_01727	NBC_01727	NCBI Prokaryotic Genome Annotation Pipeline (PGAP)	9860799	Complete Genome	2024-01-22	8348	2361	26
GCF_035940175.1	ASM3594017v1	[Kitasatospora] papulosa	NBC_01344	NCBI Prokaryotic Genome Annotation Pipeline (PGAP)	7648620	Complete Genome	2024-01-22	6505	12393	26
GCF_035943135.1	ASM3594313v1	Streptomyces sp. NBC_01343	NBC_01343	NCBI Prokaryotic Genome Annotation Pipeline (PGAP)	8981933	Complete Genome	2024-01-22	7680	10241	29
GCF_035946055.1	ASM3594605v1	Streptomyces sp. NBC_01341	NBC_01341	NCBI Prokaryotic Genome Annotation Pipeline (PGAP)	7411387	Complete Genome	2024-01-22	6199	14102	26
GCF_035949105.1	ASM3594910v1	Streptomyces sp. NBC_01340	NBC_01340	NCBI Prokaryotic Genome Annotation Pipeline (PGAP)	12015560	Complete Genome	2024-01-22	9716	8746	24
GCF_035950875.1	ASM3595087v1	Streptomyces cyaneofuscatus	NBC_01338	NCBI Prokaryotic Genome Annotation Pipeline (PGAP)	8429929	Complete Genome	2024-01-22	7114	10172	27
GCF_035951655.1	ASM3595165v1	Streptomyces platensis	NBC_01337	NCBI Prokaryotic Genome Annotation Pipeline (PGAP)	8811944	Complete Genome	2024-01-22	7396	8182	28
GCF_035952475.1	ASM3595247v1	Streptomyces sp. NBC_01336	NBC_01336	NCBI Prokaryotic Genome Annotation Pipeline (PGAP)	9576147	Complete Genome	2024-01-22	7993	8001	27
GCF_035953295.1	ASM3595329v1	Streptomyces sp. NBC_01335	NBC_01335	NCBI Prokaryotic Genome Annotation Pipeline (PGAP)	8361142	Complete Genome	2024-01-22	6833	11412	27
GCF_035954115.1	ASM3595411v1	Streptomyces anulatus	NBC_01333	NCBI Prokaryotic Genome Annotation Pipeline (PGAP)	8874522	Complete Genome	2024-01-22	7583	6800	27
GCF_035954955.1	ASM3595495v1	Streptomyces murinus	NBC_01332	NCBI Prokaryotic Genome Annotation Pipeline (PGAP)	8550177	Complete Genome	2024-01-22	7298	7819	25
GCF_035955795.1	ASM3595579v1	Streptomyces albidoflavus	NBC_01331	NCBI Prokaryotic Genome Annotation Pipeline (PGAP)	7288318	Complete Genome	2024-01-22	6157	10627	29
GCF_035957715.1	ASM3595771v1	Streptomyces phaeochromogenes	NBC_01328	NCBI Prokaryotic Genome Annotation Pipeline (PGAP)	11713170	Complete Genome	2024-01-22	9896	6786	27
GCF_035959875.1	ASM3595987v1	Streptomyces subrutilus	NBC_01325	NCBI Prokaryotic Genome Annotation Pipeline (PGAP)	7823131	Complete Genome	2024-01-22	6794	5207	27
GCF_035960815.1	ASM3596081v1	Streptomyces sp. NBC_01324	NBC_01324	NCBI Prokaryotic Genome Annotation Pipeline (PGAP)	8379700	Complete Genome	2024-01-22	7308	8744	27
GCF_035961655.1	ASM3596165v1	Streptomyces sp. NBC_01317	NBC_01317	NCBI Prokaryotic Genome Annotation Pipeline (PGAP)	8066947	Complete Genome	2024-01-22	6686	7477	29
GCF_035962435.1	ASM3596243v1	Streptomyces europaeiscabiei	NBC 01735	NCBI Prokaryotic Genome Annotation Pipeline (PGAP)	11671850	Complete Genome	2024-01-22	9551	8493	27
GCF_035974335.1	ASM3597433v1	Streptomyces sp. NBC_01321	NBC_01321	NCBI Prokaryotic Genome Annotation Pipeline (PGAP)	8221523	Complete Genome	2024-01-22	6876	11322	15
GCF_035974355.1	ASM3597435v1	Streptomyces sp. NBC_01318	NBC_01318	NCBI Prokaryotic Genome Annotation Pipeline (PGAP)	9805183	Complete Genome	2024-01-22	8101	2358	23
GCF_035974375.1	ASM3597437v1	Streptomyces sp. NBC_01320	NBC_01320	NCBI Prokaryotic Genome Annotation Pipeline (PGAP)	12556891	Complete Genome	2024-01-22	9910	26327	23
GCF_035975855.1	ASM3597585v1	Streptomyces sp. NBC_01304	NBC_01304	NCBI Prokaryotic Genome Annotation Pipeline (PGAP)	10989260	Complete Genome	2024-01-22	9550	4650	29
GCF_035977975.1	ASM3597797v1	Streptomyces celluloflavus	NBC_01299	NCBI Prokaryotic Genome Annotation Pipeline (PGAP)	9247450	Complete Genome	2024-01-22	7383	9443	27
GCF_035978755.1	ASM3597875v1	Streptomyces sp. NBC_01298	NBC_01298	NCBI Prokaryotic Genome Annotation Pipeline (PGAP)	9695021	Complete Genome	2024-01-22	8439	8819	28
GCF_035979555.1	ASM3597955v1	Streptomyces tubercidicus	NBC_01297	NCBI Prokaryotic Genome Annotation Pipeline (PGAP)	8552987	Complete Genome	2024-01-22	7085	8501	25
GCF_035980495.1	ASM3598049v1	[Kitasatospora] papulosa	NBC_01295	NCBI Prokaryotic Genome Annotation Pipeline (PGAP)	7559771	Complete Genome	2024-01-22	6456	12391	26
GCF_035982055.1	ASM3598205v1	Streptomyces sp. NBC_01288	NBC_01288	NCBI Prokaryotic Genome Annotation Pipeline (PGAP)	10558057	Complete Genome	2024-01-22	9217	12287	27
GCF_035983575.1	ASM3598357v1	Streptomyces sp. NBC_01281	NBC_01281	NCBI Prokaryotic Genome Annotation Pipeline (PGAP)	9885581	Complete Genome	2024-01-22	8240	9690	21
GCF_035983595.1	ASM3598359v1	Streptomyces sp. NBC_01334	NBC_01334	NCBI Prokaryotic Genome Annotation Pipeline (PGAP)	10608739	Complete Genome	2024-01-22	8890	7394	27
GCF_035984415.1	ASM3598441v1	Streptomyces sp. NBC_01296	NBC_01296	NCBI Prokaryotic Genome Annotation Pipeline (PGAP)	9383688	Complete Genome	2024-01-22	8049	7911	19
GCF_035987325.1	ASM3598732v1	Streptomyces sp. NBC_01244	NBC_01244	NCBI Prokaryotic Genome Annotation Pipeline (PGAP)	10001243	Complete Genome	2024-01-23	8583	7581	27
GCF_035988225.1	ASM3598822v1	Streptomyces sp. NBC_01243	NBC_01243	NCBI Prokaryotic Genome Annotation Pipeline (PGAP)	10321034	Complete Genome	2024-01-23	8501	9947	23
GCF_035988865.1	ASM3598886v1	Streptomyces sp. NBC_01240	NBC_01240	NCBI Prokaryotic Genome Annotation Pipeline (PGAP)	9069560	Complete Genome	2024-01-23	7493	11322	23
GCF_035989285.1	ASM3598928v1	Streptomyces sp. NBC_01235	NBC_01235	NCBI Prokaryotic Genome Annotation Pipeline (PGAP)	11090044	Complete Genome	2024-01-23	9254	8236	27
GCF_035989305.1	ASM3598930v1	Streptomyces sp. NBC_01233	NBC_01233	NCBI Prokaryotic Genome Annotation Pipeline (PGAP)	10336409	Complete Genome	2024-01-23	8670	26038	23
GCF_035989885.1	ASM3598988v1	Streptomyces sp. NBC_01232	NBC_01232	NCBI Prokaryotic Genome Annotation Pipeline (PGAP)	8834773	Complete Genome	2024-01-23	7723	4759	27
GCF_035991205.1	ASM3599120v1	Streptomyces zaomyceticus	NBC_01228	NCBI Prokaryotic Genome Annotation Pipeline (PGAP)	9766476	Complete Genome	2024-01-23	8362	8379	23
GCF_035991645.1	ASM3599164v1	Streptomyces sp. NBC_01230	NBC_01230	NCBI Prokaryotic Genome Annotation Pipeline (PGAP)	10201169	Complete Genome	2024-01-23	8623	3803	23
GCF_035993425.1	ASM3599342v1	Streptomyces sp. NBC_01218	NBC_01218	NCBI Prokaryotic Genome Annotation Pipeline (PGAP)	7171588	Complete Genome	2024-01-23	5895	8014	27
GCF_035994185.1	ASM3599418v1	Streptomyces sp. NBC_01217	NBC_01217	NCBI Prokaryotic Genome Annotation Pipeline (PGAP)	9034013	Complete Genome	2024-01-23	7430	7227	27
GCF_035994945.1	ASM3599494v1	Streptomyces sp. NBC_01216	NBC_01216	NCBI Prokaryotic Genome Annotation Pipeline (PGAP)	7718607	Complete Genome	2024-01-23	6738	5168	27
GCF_035996785.1	ASM3599678v1	Streptomyces sp. NBC_01236	NBC_01236	NCBI Prokaryotic Genome Annotation Pipeline (PGAP)	11360030	Complete Genome	2024-01-23	9786	4683	27
GCF_036002945.1	ASM3600294v1	Streptomyces sp. NBC_01224	NBC_01224	NCBI Prokaryotic Genome Annotation Pipeline (PGAP)	10014434	Complete Genome	2024-01-23	8335	9824	15
GCF_036006205.1	ASM3600620v1	Streptomyces xinghaiensis	NBC_01215	NCBI Prokaryotic Genome Annotation Pipeline (PGAP)	6900143	Complete Genome	2024-01-23	5615	4641	27
GCF_036010285.1	ASM3601028v1	Streptomyces sp. NBC_01212	NBC_01212	NCBI Prokaryotic Genome Annotation Pipeline (PGAP)	8231656	Complete Genome	2024-01-23	7035	11582	27
GCF_036010305.1	ASM3601030v1	Streptomyces globisporus	NBC_01211	NCBI Prokaryotic Genome Annotation Pipeline (PGAP)	7862506	Complete Genome	2024-01-23	6823	13421	27
GCF_036010325.1	ASM3601032v1	Streptomyces sp. NBC_01210	NBC_01210	NCBI Prokaryotic Genome Annotation Pipeline (PGAP)	9208508	Complete Genome	2024-01-23	7794	6896	21
GCF_036010345.1	ASM3601034v1	Streptomyces sp. NBC_01208	NBC_01208	NCBI Prokaryotic Genome Annotation Pipeline (PGAP)	8432930	Complete Genome	2024-01-23	7222	11342	26
GCF_036010365.1	ASM3601036v1	Streptomyces sp. NBC_01207	NBC_01207	NCBI Prokaryotic Genome Annotation Pipeline (PGAP)	10807193	Complete Genome	2024-01-23	9445	11481	27
GCF_036010385.1	ASM3601038v1	Streptomyces sp. NBC_01205	NBC_01205	NCBI Prokaryotic Genome Annotation Pipeline (PGAP)	9485036	Complete Genome	2024-01-23	8275	5447	29
GCF_036010445.1	ASM3601044v1	Streptomyces sp. NBC_01201	NBC_01201	NCBI Prokaryotic Genome Annotation Pipeline (PGAP)	8676936	Complete Genome	2024-01-23	7457	11582	27
GCF_036010485.1	ASM3601048v1	Streptomyces sp. NBC_01198	NBC_01198	NCBI Prokaryotic Genome Annotation Pipeline (PGAP)	7916046	Complete Genome	2024-01-23	6727	4967	29
GCF_036010505.1	ASM3601050v1	Streptomyces sp. NBC_01197	NBC_01197	NCBI Prokaryotic Genome Annotation Pipeline (PGAP)	7708294	Complete Genome	2024-01-23	6681	2786	23
GCF_036010525.1	ASM3601052v1	Streptomyces anulatus	NBC_01196	NCBI Prokaryotic Genome Annotation Pipeline (PGAP)	8752978	Complete Genome	2024-01-23	7479	6890	27
GCF_036010565.1	ASM3601056v1	Streptomyces chartreusis	NBC_00215	NCBI Prokaryotic Genome Annotation Pipeline (PGAP)	11080497	Complete Genome	2024-01-24	9097	12979	23
GCF_036010585.1	ASM3601058v1	Streptomyces microflavus	NBC_01194	NCBI Prokaryotic Genome Annotation Pipeline (PGAP)	8956073	Complete Genome	2024-01-23	7575	10088	27
GCF_036010605.1	ASM3601060v1	Streptomyces sp. NBC_00145	NBC_00145	NCBI Prokaryotic Genome Annotation Pipeline (PGAP)	11051430	Complete Genome	2024-01-24	9426	3751	27
GCF_036010625.1	ASM3601062v1	Streptomyces goshikiensis	NBC_01191	NCBI Prokaryotic Genome Annotation Pipeline (PGAP)	8756223	Complete Genome	2024-01-23	7386	11466	27
GCF_036010645.1	ASM3601064v1	Streptomyces sp. NBC_00053	NBC_00053	NCBI Prokaryotic Genome Annotation Pipeline (PGAP)	10076411	Complete Genome	2024-01-24	8366	9955	27
GCF_036013045.1	ASM3601304v1	Streptomyces sp. NBC_01186	NBC_01186	NCBI Prokaryotic Genome Annotation Pipeline (PGAP)	9174813	Complete Genome	2024-01-23	7738	6828	28
GCF_036013545.1	ASM3601354v1	Streptomyces sp. NBC_00498	NBC_00498	NCBI Prokaryotic Genome Annotation Pipeline (PGAP)	10072442	Complete Genome	2024-01-24	8890	5178	29
GCF_036013565.1	ASM3601356v1	Streptomyces europaeiscabiei	NBC_00497	NCBI Prokaryotic Genome Annotation Pipeline (PGAP)	11324247	Complete Genome	2024-01-24	9169	8067	27
GCF_036013585.1	ASM3601358v1	Streptomyces sp. NBC_00496	NBC_00496	NCBI Prokaryotic Genome Annotation Pipeline (PGAP)	11851102	Complete Genome	2024-01-24	7840	4698	27
GCF_036013605.1	ASM3601360v1	Streptomyces europaeiscabiei	NBC_00494	NCBI Prokaryotic Genome Annotation Pipeline (PGAP)	11363729	Complete Genome	2024-01-24	9248	8084	14
GCF_036013625.1	ASM3601362v1	Streptomyces sp. NBC_00493	NBC_00493	NCBI Prokaryotic Genome Annotation Pipeline (PGAP)	10616026	Complete Genome	2024-01-24	9286	5211	29
GCF_036013645.1	ASM3601364v1	Streptomyces sp. NBC_00490	NBC_00490	NCBI Prokaryotic Genome Annotation Pipeline (PGAP)	10798493	Complete Genome	2024-01-24	9535	5081	24
GCF_036013665.1	ASM3601366v1	Streptomyces sp. NBC_00487	NBC_00487	NCBI Prokaryotic Genome Annotation Pipeline (PGAP)	10744805	Complete Genome	2024-01-24	8779	6306	27
GCF_036013685.1	ASM3601368v1	Streptomyces sp. NBC_00485	NBC_00485	NCBI Prokaryotic Genome Annotation Pipeline (PGAP)	10072122	Complete Genome	2024-01-24	8752	4491	25
GCF_036013705.1	ASM3601370v1	Streptomyces sp. NBC_00484	NBC_00484	NCBI Prokaryotic Genome Annotation Pipeline (PGAP)	10525887	Complete Genome	2024-01-24	9223	5211	29
GCF_036013745.1	ASM3601374v1	Streptomyces sp. NBC_00483	NBC_00483	NCBI Prokaryotic Genome Annotation Pipeline (PGAP)	10237418	Complete Genome	2024-01-24	8851	13857	29
GCF_036013765.1	ASM3601376v1	Streptomyces europaeiscabiei	NBC_00480	NCBI Prokaryotic Genome Annotation Pipeline (PGAP)	11915655	Complete Genome	2024-01-24	9549	8067	14
GCF_036013785.1	ASM3601378v1	Streptomyces tubercidicus	NBC_00475	NCBI Prokaryotic Genome Annotation Pipeline (PGAP)	8649157	Complete Genome	2024-01-24	7157	8500	29
GCF_036013815.1	ASM3601381v1	Streptomyces decoyicus	NBC_00472	NCBI Prokaryotic Genome Annotation Pipeline (PGAP)	9265987	Complete Genome	2024-01-24	7828	6694	28
GCF_036013835.1	ASM3601383v1	Streptomyces nojiriensis	NBC_00471	NCBI Prokaryotic Genome Annotation Pipeline (PGAP)	10131194	Complete Genome	2024-01-24	8803	3683	27
GCF_036013895.1	ASM3601389v1	Streptomyces sp. NBC_00467	NBC_00467	NCBI Prokaryotic Genome Annotation Pipeline (PGAP)	8760989	Complete Genome	2024-01-24	7601	6321	15
GCF_036013915.1	ASM3601391v1	Streptomyces sp. NBC_00464	NBC_00464	NCBI Prokaryotic Genome Annotation Pipeline (PGAP)	8961255	Complete Genome	2024-01-24	7620	4852	22
GCF_036013935.1	ASM3601393v1	Streptomyces sp. NBC_00461	NBC_00461	NCBI Prokaryotic Genome Annotation Pipeline (PGAP)	10374860	Complete Genome	2024-01-24	9014	4493	25
GCF_036013955.1	ASM3601395v1	Streptomyces sp. NBC_00459	NBC_00459	NCBI Prokaryotic Genome Annotation Pipeline (PGAP)	9763010	Complete Genome	2024-01-24	8228	6244	27
GCF_036014015.1	ASM3601401v1	Streptomyces sp. NBC_00457	NBC_00457	NCBI Prokaryotic Genome Annotation Pipeline (PGAP)	10802565	Complete Genome	2024-01-25	9244	7340	23
GCF_036014035.1	ASM3601403v1	Streptomyces sp. NBC_00455	NBC_00455	NCBI Prokaryotic Genome Annotation Pipeline (PGAP)	8472041	Complete Genome	2024-01-25	7288	9026	19
GCF_036014055.1	ASM3601405v1	Streptomyces violaceus	NBC_00456	NCBI Prokaryotic Genome Annotation Pipeline (PGAP)	9449196	Complete Genome	2024-01-25	8059	5822	27
GCF_036014075.1	ASM3601407v1	Streptomyces violaceus	NBC_00450	NCBI Prokaryotic Genome Annotation Pipeline (PGAP)	9003480	Complete Genome	2024-01-25	7747	5193	23
GCF_036014095.1	ASM3601409v1	Streptomyces sp. NBC_00453	NBC_00453	NCBI Prokaryotic Genome Annotation Pipeline (PGAP)	10089300	Complete Genome	2024-01-25	8773	4491	25
GCF_036014115.1	ASM3601411v1	Streptomyces sp. NBC_00448	NBC_00448	NCBI Prokaryotic Genome Annotation Pipeline (PGAP)	9648495	Complete Genome	2024-01-25	7943	7991	27
GCF_036014135.1	ASM3601413v1	Streptomyces sp. NBC_00445	NBC_00445	NCBI Prokaryotic Genome Annotation Pipeline (PGAP)	11121119	Complete Genome	2024-01-25	9576	7340	23
GCF_036014155.1	ASM3601415v1	Streptomyces sp. NBC_00444	NBC_00444	NCBI Prokaryotic Genome Annotation Pipeline (PGAP)	10787473	Complete Genome	2024-01-25	9368	7360	23
GCF_036014175.1	ASM3601417v1	Streptomyces sp. NBC_00443	NBC_00443	NCBI Prokaryotic Genome Annotation Pipeline (PGAP)	9449954	Complete Genome	2024-01-25	7951	4608	23
GCF_036014195.1	ASM3601419v1	Streptomyces sp. NBC_00442	NBC_00442	NCBI Prokaryotic Genome Annotation Pipeline (PGAP)	7725772	Complete Genome	2024-01-25	6742	4436	23
GCF_036014215.1	ASM3601421v1	Streptomyces sp. NBC_00440	NBC_00440	NCBI Prokaryotic Genome Annotation Pipeline (PGAP)	8684552	Complete Genome	2024-01-25	7407	9040	27
GCF_036014235.1	ASM3601423v1	Streptomyces sp. NBC_00435	NBC_00435	NCBI Prokaryotic Genome Annotation Pipeline (PGAP)	8101613	Complete Genome	2024-01-25	7036	5722	22
GCF_036030735.1	ASM3603073v1	Streptomyces sp. NBC_00425	NBC_00425	NCBI Prokaryotic Genome Annotation Pipeline (PGAP)	9805310	Complete Genome	2024-01-25	8174	8011	23
GCF_036035005.1	ASM3603500v1	Streptomyces zaomyceticus	NBC_00415	NCBI Prokaryotic Genome Annotation Pipeline (PGAP)	9485507	Complete Genome	2024-01-25	7988	6874	27
GCF_036038375.1	ASM3603837v1	Streptomyces sp. NBC_00414	NBC_00414	NCBI Prokaryotic Genome Annotation Pipeline (PGAP)	10350652	Complete Genome	2024-01-25	8578	11135	23
GCF_036048035.1	ASM3604803v1	Streptomyces sp. NBC_00400	NBC_00400	NCBI Prokaryotic Genome Annotation Pipeline (PGAP)	8490789	Complete Genome	2024-01-25	7140	20847	28
GCF_036055215.1	ASM3605521v1	Streptomyces sp. NBC_00391	NBC_00391	NCBI Prokaryotic Genome Annotation Pipeline (PGAP)	10628885	Complete Genome	2024-01-25	8656	6324	27
GCF_036057275.1	ASM3605727v1	Streptomyces sp. NBC_00390	NBC_00390	NCBI Prokaryotic Genome Annotation Pipeline (PGAP)	8689288	Complete Genome	2024-01-25	7365	7744	23
GCF_036061255.1	ASM3606125v1	Streptomyces sp. NBC_00388	NBC_00388	NCBI Prokaryotic Genome Annotation Pipeline (PGAP)	6859429	Complete Genome	2024-01-25	5915	7835	23
GCF_036063235.1	ASM3606323v1	Streptomyces sp. NBC_00386	NBC_00386	NCBI Prokaryotic Genome Annotation Pipeline (PGAP)	10193344	Complete Genome	2024-01-25	8288	8004	23
GCF_036069355.1	ASM3606935v1	Streptomyces mirabilis	NBC_00381	NCBI Prokaryotic Genome Annotation Pipeline (PGAP)	12912080	Complete Genome	2024-01-25	10638	4652	19
GCF_036073155.1	ASM3607315v1	Streptomyces mirabilis	NBC_00379	NCBI Prokaryotic Genome Annotation Pipeline (PGAP)	11832677	Complete Genome	2024-01-25	9888	4652	27
GCF_036075115.1	ASM3607511v1	Streptomyces sp. NBC_00377	NBC_00377	NCBI Prokaryotic Genome Annotation Pipeline (PGAP)	9238295	Complete Genome	2024-01-25	7852	6715	27
GCF_036077095.1	ASM3607709v1	Streptomyces sp. NBC_00376	NBC_00376	NCBI Prokaryotic Genome Annotation Pipeline (PGAP)	10042916	Complete Genome	2024-01-25	8387	9880	23
GCF_036079075.1	ASM3607907v1	Streptomyces platensis	NBC_00375	NCBI Prokaryotic Genome Annotation Pipeline (PGAP)	8873106	Complete Genome	2024-01-25	7349	7651	28
GCF_036082875.1	ASM3608287v1	Streptomyces sp. NBC_00371	NBC_00371	NCBI Prokaryotic Genome Annotation Pipeline (PGAP)	11114350	Complete Genome	2024-01-25	9407	3751	20
GCF_036084755.1	ASM3608475v1	Streptomyces sp. NBC_00370	NBC_00370	NCBI Prokaryotic Genome Annotation Pipeline (PGAP)	8601509	Complete Genome	2024-01-25	7323	16702	29
GCF_036088315.1	ASM3608831v1	Streptomyces sp. NBC_00344	NBC_00344	NCBI Prokaryotic Genome Annotation Pipeline (PGAP)	7063827	Complete Genome	2024-01-25	6160	3630	23
GCF_036091755.1	ASM3609175v1	Streptomyces sp. NBC_00366	NBC_00366	NCBI Prokaryotic Genome Annotation Pipeline (PGAP)	9983749	Complete Genome	2024-01-25	8646	4491	25
GCF_036093575.1	ASM3609357v1	Streptomyces europaeiscabiei	NBC_00363	NCBI Prokaryotic Genome Annotation Pipeline (PGAP)	10850392	Complete Genome	2024-01-25	8857	8056	27
GCF_036099295.1	ASM3609929v1	Streptomyces sp. NBC_00358	NBC_00358	NCBI Prokaryotic Genome Annotation Pipeline (PGAP)	9299130	Complete Genome	2024-01-25	7669	8007	23
GCF_036101175.1	ASM3610117v1	Streptomyces coelicoflavus	NBC_00357	NCBI Prokaryotic Genome Annotation Pipeline (PGAP)	8381442	Complete Genome	2024-01-25	7327	11009	27
GCF_036103115.1	ASM3610311v1	Streptomyces sp. NBC_00356	NBC_00356	NCBI Prokaryotic Genome Annotation Pipeline (PGAP)	10384311	Complete Genome	2024-01-25	9145	5183	29
GCF_036106915.1	ASM3610691v1	Streptomyces sp. NBC_00354	NBC_00354	NCBI Prokaryotic Genome Annotation Pipeline (PGAP)	9087065	Complete Genome	2024-01-25	7973	5238	15
GCF_036108815.1	ASM3610881v1	Streptomyces sp. NBC_00353	NBC_00353	NCBI Prokaryotic Genome Annotation Pipeline (PGAP)	9848962	Complete Genome	2024-01-25	8014	1885	23
GCF_036110805.1	ASM3611080v1	Streptomyces canus	NBC_00350	NCBI Prokaryotic Genome Annotation Pipeline (PGAP)	10659249	Complete Genome	2024-01-25	9220	5687	25
GCF_036118775.1	ASM3611877v1	Streptomyces sp. NBC_00343	NBC_00343	NCBI Prokaryotic Genome Annotation Pipeline (PGAP)	10725031	Complete Genome	2024-01-25	9027	9925	27
GCF_036121075.1	ASM3612107v1	Streptomyces sp. NBC_00342	NBC_00342	NCBI Prokaryotic Genome Annotation Pipeline (PGAP)	8949492	Complete Genome	2024-01-25	7644	8788	27
GCF_036124195.1	ASM3612419v1	Streptomyces caniferus	NBC_00337	NCBI Prokaryotic Genome Annotation Pipeline (PGAP)	8770135	Complete Genome	2024-01-25	7364	6683	28
GCF_036127095.1	ASM3612709v1	Streptomyces sp. NBC_00335	NBC_00335	NCBI Prokaryotic Genome Annotation Pipeline (PGAP)	9002982	Complete Genome	2024-01-25	7902	5703	29
GCF_036130235.1	ASM3613023v1	Streptomyces sp. NBC_00334	NBC_00334	NCBI Prokaryotic Genome Annotation Pipeline (PGAP)	8346247	Complete Genome	2024-01-25	7252	5350	29
GCF_036133475.1	ASM3613347v1	Streptomyces phaeochromogenes	NBC_00333	NCBI Prokaryotic Genome Annotation Pipeline (PGAP)	12600221	Complete Genome	2024-01-25	9711	7111	23
GCF_036139655.1	ASM3613965v1	Streptomyces sp. NBC_00328	NBC_00328	NCBI Prokaryotic Genome Annotation Pipeline (PGAP)	9971452	Complete Genome	2024-01-25	8097	7999	16
GCF_036147535.1	ASM3614753v1	Streptomyces sp. NBC_00322	NBC_00322	NCBI Prokaryotic Genome Annotation Pipeline (PGAP)	8572109	Complete Genome	2024-01-25	7396	6723	23
GCF_036158715.1	ASM3615871v1	Streptomyces sp. NBC_00316	NBC_00316	NCBI Prokaryotic Genome Annotation Pipeline (PGAP)	9468941	Complete Genome	2024-01-25	7685	8024	23
GCF_036167175.1	ASM3616717v1	Streptomyces caniferus	NBC_00314	NCBI Prokaryotic Genome Annotation Pipeline (PGAP)	8944372	Complete Genome	2024-01-25	7512	6683	28
GCF_036168855.1	ASM3616885v1	Streptomyces sp. NBC_00311	NBC_00311	NCBI Prokaryotic Genome Annotation Pipeline (PGAP)	10527525	Complete Genome	2024-01-25	9224	5211	29
GCF_036169555.1	ASM3616955v1	Streptomyces sp. NBC_00306	NBC_00306	NCBI Prokaryotic Genome Annotation Pipeline (PGAP)	8499733	Complete Genome	2024-01-25	7383	6321	29
GCF_036169715.1	ASM3616971v1	Streptomyces sp. NBC_00304	NBC_00304	NCBI Prokaryotic Genome Annotation Pipeline (PGAP)	9077372	Complete Genome	2024-01-25	7724	8794	27
GCF_036170895.1	ASM3617089v1	Streptomyces erythrochromogenes	NBC_00303	NCBI Prokaryotic Genome Annotation Pipeline (PGAP)	8598676	Complete Genome	2024-01-25	7512	5851	24
GCF_036172715.1	ASM3617271v1	Streptomyces bobili	NBC_00302	NCBI Prokaryotic Genome Annotation Pipeline (PGAP)	9287515	Complete Genome	2024-01-25	7971	7989	23
GCF_036173045.1	ASM3617304v1	Streptomyces sp. NBC_00299	NBC_00299	NCBI Prokaryotic Genome Annotation Pipeline (PGAP)	9730517	Complete Genome	2024-01-25	8320	6310	23
GCF_036173085.1	ASM3617308v1	Streptomyces virginiae	NBC_00288	NCBI Prokaryotic Genome Annotation Pipeline (PGAP)	9182879	Complete Genome	2024-01-25	8026	3664	27
GCF_036173105.1	ASM3617310v1	Streptomyces sp. NBC_00287	NBC_00287	NCBI Prokaryotic Genome Annotation Pipeline (PGAP)	9642853	Complete Genome	2024-01-25	8397	11810	29
GCF_036173125.1	ASM3617312v1	Streptomyces sp. NBC_00286	NBC_00286	NCBI Prokaryotic Genome Annotation Pipeline (PGAP)	9853519	Complete Genome	2024-01-25	8465	8384	23
GCF_036174265.1	ASM3617426v1	Streptomyces sp. NBC_00285	NBC_00285	NCBI Prokaryotic Genome Annotation Pipeline (PGAP)	10309750	Complete Genome	2024-01-25	9027	6243	19
GCF_036175285.1	ASM3617528v1	Streptomyces goshikiensis	NBC_00283	NCBI Prokaryotic Genome Annotation Pipeline (PGAP)	8521284	Complete Genome	2024-01-25	7343	10699	27
GCF_036177905.1	ASM3617790v1	Streptomyces canus	NBC_00277	NCBI Prokaryotic Genome Annotation Pipeline (PGAP)	10825738	Complete Genome	2024-01-25	9320	16350	23
GCF_036178145.1	ASM3617814v1	Streptomyces sp. NBC_00273	NBC_00273	NCBI Prokaryotic Genome Annotation Pipeline (PGAP)	10316149	Complete Genome	2024-01-25	8736	11450	27
GCF_036178565.1	ASM3617856v1	Streptomyces sp. NBC_00272	NBC_00272	NCBI Prokaryotic Genome Annotation Pipeline (PGAP)	9157283	Complete Genome	2024-01-25	7994	5447	27
GCF_036178845.1	ASM3617884v1	Streptomyces sp. NBC_00271	NBC_00271	NCBI Prokaryotic Genome Annotation Pipeline (PGAP)	12278258	Complete Genome	2024-01-25	10234	6774	27
GCF_036178885.1	ASM3617888v1	Streptomyces caniferus	NBC_00270	NCBI Prokaryotic Genome Annotation Pipeline (PGAP)	8971606	Complete Genome	2024-01-25	7616	6683	28
GCF_036178905.1	ASM3617890v1	Streptomyces sp. NBC_00269	NBC_00269	NCBI Prokaryotic Genome Annotation Pipeline (PGAP)	10967080	Complete Genome	2024-01-25	9371	3751	27
GCF_036180305.1	ASM3618030v1	Streptomyces sp. NBC_00267	NBC_00267	NCBI Prokaryotic Genome Annotation Pipeline (PGAP)	9241071	Complete Genome	2024-01-25	7853	6715	27
GCF_036181125.1	ASM3618112v1	Streptomyces europaeiscabiei	NBC_00261	NCBI Prokaryotic Genome Annotation Pipeline (PGAP)	11766587	Complete Genome	2024-01-25	9483	8040	15
GCF_036181745.1	ASM3618174v1	Streptomyces sp. NBC_00259	NBC_00259	NCBI Prokaryotic Genome Annotation Pipeline (PGAP)	8164743	Complete Genome	2024-01-25	7016	6355	25
GCF_036182465.1	ASM3618246v1	Streptomyces sp. NBC_00258	NBC_00258	NCBI Prokaryotic Genome Annotation Pipeline (PGAP)	12223696	Complete Genome	2024-01-25	10070	6343	23
GCF_036183285.1	ASM3618328v1	Streptomyces sp. NBC_00257	NBC_00257	NCBI Prokaryotic Genome Annotation Pipeline (PGAP)	9470289	Complete Genome	2024-01-25	8045	6693	23
GCF_036187565.1	ASM3618756v1	Streptomyces sp. NBC_00252	NBC_00252	NCBI Prokaryotic Genome Annotation Pipeline (PGAP)	10137727	Complete Genome	2024-01-25	8686	12115	26
GCF_036188265.1	ASM3618826v1	Streptomyces sp. NBC_00247	NBC_00247	NCBI Prokaryotic Genome Annotation Pipeline (PGAP)	7336920	Complete Genome	2024-01-25	6047	8015	27
GCF_036189065.1	ASM3618906v1	Streptomyces jietaisiensis	NBC_00522	NCBI Prokaryotic Genome Annotation Pipeline (PGAP)	7520670	Complete Genome	2024-01-25	6388	6903	27
GCF_036189845.1	ASM3618984v1	Streptomyces jietaisiensis	NBC_00521	NCBI Prokaryotic Genome Annotation Pipeline (PGAP)	7572860	Complete Genome	2024-01-25	6415	7941	27
GCF_036190545.1	ASM3619054v1	Streptomyces jietaisiensis	NBC_00504	NCBI Prokaryotic Genome Annotation Pipeline (PGAP)	7637261	Complete Genome	2024-01-25	6488	7851	27
GCF_036191345.1	ASM3619134v1	Streptomyces sp. NBC_00441	NBC_00441	NCBI Prokaryotic Genome Annotation Pipeline (PGAP)	7626967	Complete Genome	2024-01-25	6632	7971	27
GCF_036192275.1	ASM3619227v1	Streptomyces sp. NBC_00250	NBC_00250	NCBI Prokaryotic Genome Annotation Pipeline (PGAP)	9270399	Complete Genome	2024-01-25	8029	4782	23
GCF_036193325.1	ASM3619332v1	Streptomyces virginiae	NBC_00248	NCBI Prokaryotic Genome Annotation Pipeline (PGAP)	9393169	Complete Genome	2024-01-25	8260	4763	27
GCF_036194065.1	ASM3619406v1	Streptomyces sp. NBC_00239	NBC_00239	NCBI Prokaryotic Genome Annotation Pipeline (PGAP)	9315054	Complete Genome	2024-01-25	8020	4538	27
GCF_036195045.1	ASM3619504v1	Streptomyces sp. NBC_00236	NBC_00236	NCBI Prokaryotic Genome Annotation Pipeline (PGAP)	8333111	Complete Genome	2024-01-25	7167	7287	27
GCF_036195325.1	ASM3619532v1	Streptomyces sp. NBC_00234	NBC_00234	NCBI Prokaryotic Genome Annotation Pipeline (PGAP)	8274316	Complete Genome	2024-01-25	7034	5627	27
GCF_036196325.1	ASM3619632v1	Streptomyces sp. NBC_00228	NBC_00228	NCBI Prokaryotic Genome Annotation Pipeline (PGAP)	10117404	Complete Genome	2024-01-25	8745	12129	26
GCF_036197725.1	ASM3619772v1	Streptomyces canus	NBC_00225	NCBI Prokaryotic Genome Annotation Pipeline (PGAP)	11003475	Complete Genome	2024-01-25	9555	2600	28
GCF_036199905.1	ASM3619990v1	Streptomyces sp. NBC_00223	NBC_00223	NCBI Prokaryotic Genome Annotation Pipeline (PGAP)	7961474	Complete Genome	2024-01-25	6512	7354	27
GCF_036201705.1	ASM3620170v1	Streptomyces sp. NBC_00208	NBC_00208	NCBI Prokaryotic Genome Annotation Pipeline (PGAP)	9856051	Complete Genome	2024-01-25	8228	2321	23
GCF_036202585.1	ASM3620258v1	Streptomyces mirabilis	NBC_00200	NCBI Prokaryotic Genome Annotation Pipeline (PGAP)	12198498	Complete Genome	2024-01-25	10155	6768	27
GCF_036203305.1	ASM3620330v1	Streptomyces sp. NBC_00190	NBC_00190	NCBI Prokaryotic Genome Annotation Pipeline (PGAP)	8893931	Complete Genome	2024-01-25	7809	8279	27
GCF_036204065.1	ASM3620406v1	Streptomyces tauricus	NBC_00189	NCBI Prokaryotic Genome Annotation Pipeline (PGAP)	10308633	Complete Genome	2024-01-25	8486	8086	23
GCF_036205185.1	ASM3620518v1	Streptomyces sp. NBC_00184	NBC_00184	NCBI Prokaryotic Genome Annotation Pipeline (PGAP)	8400290	Complete Genome	2024-01-25	7065	7352	27
GCF_036206005.1	ASM3620600v1	Streptomyces sp. NBC_00178	NBC_00178	NCBI Prokaryotic Genome Annotation Pipeline (PGAP)	7379407	Complete Genome	2024-01-25	6273	8566	29
GCF_036206925.1	ASM3620692v1	Streptomyces anulatus	NBC_00171	NCBI Prokaryotic Genome Annotation Pipeline (PGAP)	8526269	Complete Genome	2024-01-25	7272	6797	27
GCF_036207985.1	ASM3620798v1	Streptomyces lydicus	NBC_00722	NCBI Prokaryotic Genome Annotation Pipeline (PGAP)	8362496	Complete Genome	2024-01-25	7114	6145	29
GCF_036208025.1	ASM3620802v1	Streptomyces sp. NBC_01601	NBC_01601	NCBI Prokaryotic Genome Annotation Pipeline (PGAP)	6984865	Complete Genome	2024-01-25	6289	4768	29
GCF_036208085.1	ASM3620808v1	Streptomyces sp. NBC_00310	NBC_00310	NCBI Prokaryotic Genome Annotation Pipeline (PGAP)	10667068	Complete Genome	2024-01-25	8674	6306	27
GCF_036224405.1	ASM3622440v1	Streptomyces jietaisiensis	NBC_00489	NCBI Prokaryotic Genome Annotation Pipeline (PGAP)	7531893	Complete Genome	2024-01-25	6393	7851	27
GCF_036226185.1	ASM3622618v1	Streptomyces jietaisiensis	NBC_00478	NCBI Prokaryotic Genome Annotation Pipeline (PGAP)	7646405	Complete Genome	2024-01-25	6427	7851	27
GCF_036226305.1	ASM3622630v1	Streptomyces violaceus	NBC_00293	NCBI Prokaryotic Genome Annotation Pipeline (PGAP)	8816646	Complete Genome	2024-01-25	7401	5822	27
GCF_036226365.1	ASM3622636v1	Streptomyces sp. NBC_01262	NBC_01262	NCBI Prokaryotic Genome Annotation Pipeline (PGAP)	9736065	Complete Genome	2024-01-25	8620	7276	27
GCF_036226385.1	ASM3622638v1	Streptomyces sp. NBC_01261	NBC_01261	NCBI Prokaryotic Genome Annotation Pipeline (PGAP)	11585837	Complete Genome	2024-01-25	9852	9931	27
GCF_036226405.1	ASM3622640v1	Streptomyces sp. NBC_01260	NBC_01260	NCBI Prokaryotic Genome Annotation Pipeline (PGAP)	9279395	Complete Genome	2024-01-25	7592	6868	27
GCF_036226425.1	ASM3622642v1	Streptomyces caniferus	NBC_01256	NCBI Prokaryotic Genome Annotation Pipeline (PGAP)	8867118	Complete Genome	2024-01-25	7456	6683	28
GCF_036226445.1	ASM3622644v1	Streptomyces sp. NBC_01255	NBC_01255	NCBI Prokaryotic Genome Annotation Pipeline (PGAP)	8571085	Complete Genome	2024-01-25	7504	5449	23
GCF_036226545.1	ASM3622654v1	Streptomyces canus	NBC_00710	NCBI Prokaryotic Genome Annotation Pipeline (PGAP)	10812875	Complete Genome	2024-01-25	9495	6362	25
GCF_036226605.1	ASM3622660v1	Streptomyces sp. NBC_00704	NBC_00704	NCBI Prokaryotic Genome Annotation Pipeline (PGAP)	8225529	Complete Genome	2024-01-25	6862	7443	27
GCF_036226625.1	ASM3622662v1	Streptomyces virginiae	NBC_00701	NCBI Prokaryotic Genome Annotation Pipeline (PGAP)	8776050	Complete Genome	2024-01-25	7692	3664	27
GCF_036226645.1	ASM3622664v1	Streptomyces sp. NBC_00696	NBC_00696	NCBI Prokaryotic Genome Annotation Pipeline (PGAP)	11090730	Complete Genome	2024-01-25	9330	12172	25
GCF_036226665.1	ASM3622666v1	Streptomyces sp. NBC_00691	NBC_00691	NCBI Prokaryotic Genome Annotation Pipeline (PGAP)	8336306	Complete Genome	2024-01-25	7245	6065	27
GCF_036226685.1	ASM3622668v1	Streptomyces sp. NBC_00690	NBC_00690	NCBI Prokaryotic Genome Annotation Pipeline (PGAP)	9169300	Complete Genome	2024-01-25	7493	7899	27
GCF_036226705.1	ASM3622670v1	Streptomyces pseudovenezuelae	NBC_00686	NCBI Prokaryotic Genome Annotation Pipeline (PGAP)	10012265	Complete Genome	2024-01-25	8555	10871	25
GCF_036226745.1	ASM3622674v1	Streptomyces sp. NBC_00683	NBC_00683	NCBI Prokaryotic Genome Annotation Pipeline (PGAP)	8519659	Complete Genome	2024-01-25	7209	11280	27
GCF_036226765.1	ASM3622676v1	Streptomyces sp. NBC_00670	NBC_00670	NCBI Prokaryotic Genome Annotation Pipeline (PGAP)	7583196	Complete Genome	2024-01-25	6481	12134	27
GCF_036226785.1	ASM3622678v1	Streptomyces sp. NBC_00669	NBC_00669	NCBI Prokaryotic Genome Annotation Pipeline (PGAP)	9601491	Complete Genome	2024-01-25	7812	10601	27
GCF_036226805.1	ASM3622680v1	Streptomyces melanogenes	NBC_00668	NCBI Prokaryotic Genome Annotation Pipeline (PGAP)	8466399	Complete Genome	2024-01-25	7335	7214	27
GCF_036226825.1	ASM3622682v1	Streptomyces sp. NBC_00667	NBC_00667	NCBI Prokaryotic Genome Annotation Pipeline (PGAP)	7574921	Complete Genome	2024-01-25	6633	5504	27
GCF_036226845.1	ASM3622684v1	Streptomyces pseudovenezuelae	NBC_00666	NCBI Prokaryotic Genome Annotation Pipeline (PGAP)	10029205	Complete Genome	2024-01-25	8639	10872	29
GCF_036226865.1	ASM3622686v1	Streptomyces sp. NBC_00664	NBC_00664	NCBI Prokaryotic Genome Annotation Pipeline (PGAP)	7628471	Complete Genome	2024-01-25	6633	5504	27
GCF_036226885.1	ASM3622688v1	Streptomyces sp. NBC_00663	NBC_00663	NCBI Prokaryotic Genome Annotation Pipeline (PGAP)	9992462	Complete Genome	2024-01-25	8749	9547	27
GCF_036226905.1	ASM3622690v1	Streptomyces pseudovenezuelae	NBC 00661	NCBI Prokaryotic Genome Annotation Pipeline (PGAP)	10195533	Complete Genome	2024-01-25	8844	10871	29
GCF_036226925.1	ASM3622692v1	Streptomyces sp. NBC_00659	NBC 00659	NCBI Prokaryotic Genome Annotation Pipeline (PGAP)	9661321	Complete Genome	2024-01-25	8020	8023	27
GCF_036226945.1	ASM3622694v1	Streptomyces anthocyanicus	NBC 01687	NCBI Prokaryotic Genome Annotation Pipeline (PGAP)	8886815	Complete Genome	2024-01-25	7695	9938	23
GCF_036226985.1	ASM3622698v1	Streptomyces sp. NBC_01685	NBC_01685	NCBI Prokaryotic Genome Annotation Pipeline (PGAP)	7940178	Complete Genome	2024-01-25	6880	13437	29
GCF_036227005.1	ASM3622700v1	Streptomyces microflavus	NBC 01684	NCBI Prokaryotic Genome Annotation Pipeline (PGAP)	8296325	Complete Genome	2024-01-25	7087	8907	27
GCF_036227025.1	ASM3622702v1	Streptomyces microflavus	NBC 01683	NCBI Prokaryotic Genome Annotation Pipeline (PGAP)	8330854	Complete Genome	2024-01-25	7279	8902	23
GCF_036227125.1	ASM3622712v1	Streptomyces sp. NBC_01485	NBC_01485	NCBI Prokaryotic Genome Annotation Pipeline (PGAP)	9167220	Complete Genome	2024-01-25	7518	12309	27
GCF_036227165.1	ASM3622716v1	Streptomyces sp. NBC_01483	NBC_01483	NCBI Prokaryotic Genome Annotation Pipeline (PGAP)	12995681	Complete Genome	2024-01-25	10863	7143	23
GCF_036227225.1	ASM3622722v1	Streptomyces sp. NBC_01478	NBC_01478	NCBI Prokaryotic Genome Annotation Pipeline (PGAP)	12124816	Complete Genome	2024-01-25	10218	15162	27
GCF_036227245.1	ASM3622724v1	Streptomyces sp. NBC_01477	NBC_01477	NCBI Prokaryotic Genome Annotation Pipeline (PGAP)	8465517	Complete Genome	2024-01-25	6903	10850	27
GCF_036227265.1	ASM3622726v1	Streptomyces sp. NBC_01476	NBC_01476	NCBI Prokaryotic Genome Annotation Pipeline (PGAP)	8397038	Complete Genome	2024-01-25	6973	12806	27
GCF_036227285.1	ASM3622728v1	Streptomyces canus	NBC_01475	NCBI Prokaryotic Genome Annotation Pipeline (PGAP)	10907629	Complete Genome	2024-01-25	9385	6093	25
GCF_036227325.1	ASM3622732v1	Streptomyces sp. NBC_01465	NBC_01465	NCBI Prokaryotic Genome Annotation Pipeline (PGAP)	9138776	Complete Genome	2024-01-25	8226	2960	27
GCF_036227365.1	ASM3622736v1	Streptomyces sp. NBC_01462	NBC_01462	NCBI Prokaryotic Genome Annotation Pipeline (PGAP)	10933242	Complete Genome	2024-01-25	8863	8041	24
GCF_036227405.1	ASM3622740v1	Streptomyces sp. NBC_01460	NBC_01460	NCBI Prokaryotic Genome Annotation Pipeline (PGAP)	8801236	Complete Genome	2024-01-25	7566	8799	29
GCF_036227425.1	ASM3622742v1	Streptomyces sp. NBC_01456	NBC_01456	NCBI Prokaryotic Genome Annotation Pipeline (PGAP)	9639990	Complete Genome	2024-01-25	8242	8481	28
GCF_036227445.1	ASM3622744v1	Streptomyces sp. NBC_01455	NBC_01455	NCBI Prokaryotic Genome Annotation Pipeline (PGAP)	10853340	Complete Genome	2024-01-25	8705	8041	26
GCF_036227465.1	ASM3622746v1	Streptomyces sp. NBC_01453	NBC_01453	NCBI Prokaryotic Genome Annotation Pipeline (PGAP)	9265359	Complete Genome	2024-01-25	7992	3739	27
GCF_036227485.1	ASM3622748v1	Streptomyces sp. NBC_01451	NBC_01451	NCBI Prokaryotic Genome Annotation Pipeline (PGAP)	10266650	Complete Genome	2024-01-25	8611	7288	23
GCF_036227505.1	ASM3622750v1	Streptomyces sp. NBC_01450	NBC_01450	NCBI Prokaryotic Genome Annotation Pipeline (PGAP)	13505152	Complete Genome	2024-01-25	11014	7346	23
GCF_036227565.1	ASM3622756v1	Streptomyces sp. NBC_01454	NBC_01454	NCBI Prokaryotic Genome Annotation Pipeline (PGAP)	9461481	Complete Genome	2024-01-25	8029	8481	28
GCF_036227585.1	ASM3622758v1	Streptomyces niveus	NBC_01447	NCBI Prokaryotic Genome Annotation Pipeline (PGAP)	8548654	Complete Genome	2024-01-25	7399	5575	27
GCF_036227605.1	ASM3622760v1	Streptomyces sp. NBC_01439	NBC_01439	NCBI Prokaryotic Genome Annotation Pipeline (PGAP)	9578283	Complete Genome	2024-01-25	8390	4761	27
GCF_036227625.1	ASM3622762v1	Streptomyces anulatus	NBC_01437	NCBI Prokaryotic Genome Annotation Pipeline (PGAP)	9054077	Complete Genome	2024-01-25	7627	6372	27
GCF_036227645.1	ASM3622764v1	Streptomyces anulatus	NBC_01436	NCBI Prokaryotic Genome Annotation Pipeline (PGAP)	9054117	Complete Genome	2024-01-25	7629	6372	27
GCF_036228565.1	ASM3622856v1	Streptomyces sp. NBC_01435	NBC_01435	NCBI Prokaryotic Genome Annotation Pipeline (PGAP)	9203650	Complete Genome	2024-01-25	7575	7893	23
GCF_036229765.1	ASM3622976v1	Streptomyces niveus	NBC_01432	NCBI Prokaryotic Genome Annotation Pipeline (PGAP)	8756431	Complete Genome	2024-01-25	7599	5582	23
GCF_036231355.1	ASM3623135v1	Streptomyces sp. NBC_01431	NBC_01431	NCBI Prokaryotic Genome Annotation Pipeline (PGAP)	8976559	Complete Genome	2024-01-25	7798	3547	27
GCF_036231945.1	ASM3623194v1	Streptomyces sp. NBC_01429	NBC_01429	NCBI Prokaryotic Genome Annotation Pipeline (PGAP)	8078361	Complete Genome	2024-01-25	6784	10602	23
GCF_036231965.1	ASM3623196v1	Streptomyces sp. NBC_01428	NBC_01428	NCBI Prokaryotic Genome Annotation Pipeline (PGAP)	9077533	Complete Genome	2024-01-25	7617	7409	21
GCF_036231985.1	ASM3623198v1	Streptomyces sp. NBC_01426	NBC_01426	NCBI Prokaryotic Genome Annotation Pipeline (PGAP)	9564772	Complete Genome	2024-01-25	7941	8260	21
GCF_036232005.1	ASM3623200v1	Streptomyces sp. NBC_01423	NBC_01423	NCBI Prokaryotic Genome Annotation Pipeline (PGAP)	7801618	Complete Genome	2024-01-25	6738	6221	27
GCF_036232025.1	ASM3623202v1	Streptomyces sp. NBC_01422	NBC_01422	NCBI Prokaryotic Genome Annotation Pipeline (PGAP)	7998430	Complete Genome	2024-01-25	7076	13430	29
GCF_036232045.1	ASM3623204v1	Streptomyces anulatus	NBC_01421	NCBI Prokaryotic Genome Annotation Pipeline (PGAP)	9054251	Complete Genome	2024-01-25	7733	6810	27
GCF_036237135.1	ASM3623713v1	Streptomyces canus	NBC_01360	NCBI Prokaryotic Genome Annotation Pipeline (PGAP)	11497089	Complete Genome	2024-01-26	9903	11730	29
GCF_036237195.1	ASM3623719v1	Streptomyces decoyicus	NBC_01359	NCBI Prokaryotic Genome Annotation Pipeline (PGAP)	9274166	Complete Genome	2024-01-26	7825	6691	28
GCF_036237215.1	ASM3623721v1	Streptomyces sp. NBC_01358	NBC_01358	NCBI Prokaryotic Genome Annotation Pipeline (PGAP)	9442996	Complete Genome	2024-01-26	7935	8001	27
GCF_036237235.1	ASM3623723v1	Streptomyces sp. NBC_01356	NBC_01356	NCBI Prokaryotic Genome Annotation Pipeline (PGAP)	10293779	Complete Genome	2024-01-26	8791	3680	23
GCF_036237255.1	ASM3623725v1	[Kitasatospora] papulosa	NBC_01355	NCBI Prokaryotic Genome Annotation Pipeline (PGAP)	7734989	Complete Genome	2024-01-26	6629	12380	29
GCF_036237275.1	ASM3623727v1	Streptomyces sp. NBC_01353	NBC_01353	NCBI Prokaryotic Genome Annotation Pipeline (PGAP)	8565674	Complete Genome	2024-01-26	7622	4760	23
GCF_036237295.1	ASM3623729v1	Streptomyces sp. NBC_01352	NBC_01352	NCBI Prokaryotic Genome Annotation Pipeline (PGAP)	11315690	Complete Genome	2024-01-26	9942	7241	23
GCF_036237315.1	ASM3623731v1	Streptomyces sp. NBC_01351	NBC_01351	NCBI Prokaryotic Genome Annotation Pipeline (PGAP)	8902773	Complete Genome	2024-01-26	7773	5492	29
GCF_036237335.1	ASM3623733v1	[Kitasatospora] papulosa	NBC_01347	NCBI Prokaryotic Genome Annotation Pipeline (PGAP)	7680165	Complete Genome	2024-01-26	6584	12377	29
GCF_036237355.1	ASM3623735v1	Streptomyces microflavus	NBC_01346	NCBI Prokaryotic Genome Annotation Pipeline (PGAP)	8434431	Complete Genome	2024-01-26	7231	10095	27
GCF_036237375.1	ASM3623737v1	Streptomyces sp. NBC_01280	NBC_01280	NCBI Prokaryotic Genome Annotation Pipeline (PGAP)	10211813	Complete Genome	2024-01-26	8751	2250	23
GCF_036237395.1	ASM3623739v1	Streptomyces sp. NBC_01278	NBC_01278	NCBI Prokaryotic Genome Annotation Pipeline (PGAP)	9725030	Complete Genome	2024-01-26	8435	5443	29
GCF_036238395.1	ASM3623839v1	Streptomyces albidoflavus	NBC_01271	NCBI Prokaryotic Genome Annotation Pipeline (PGAP)	6978313	Complete Genome	2024-01-26	5881	10635	29
GCF_036239155.1	ASM3623915v1	Streptomyces albidoflavus	NBC_01270	NCBI Prokaryotic Genome Annotation Pipeline (PGAP)	7015337	Complete Genome	2024-01-26	5914	10628	29
GCF_036240075.1	ASM3624007v1	[Kitasatospora] papulosa	NBC_01269	NCBI Prokaryotic Genome Annotation Pipeline (PGAP)	7532608	Complete Genome	2024-01-26	6416	12377	28
GCF_036240795.1	ASM3624079v1	Streptomyces sp. NBC_01268	NBC_01268	NCBI Prokaryotic Genome Annotation Pipeline (PGAP)	8505003	Complete Genome	2024-01-26	7336	5932	29
GCF_036241575.1	ASM3624157v1	Streptomyces sp. NBC_01267	NBC_01267	NCBI Prokaryotic Genome Annotation Pipeline (PGAP)	8069363	Complete Genome	2024-01-26	6926	10487	27
GCF_036243435.1	ASM3624343v1	Streptomyces pseudovenezuelae	NBC_00713	NCBI Prokaryotic Genome Annotation Pipeline (PGAP)	9858584	Complete Genome	2024-01-26	8487	10871	29
GCF_036243495.1	ASM3624349v1	Streptomyces luteogriseus	NBC_00711	NCBI Prokaryotic Genome Annotation Pipeline (PGAP)	9165939	Complete Genome	2024-01-26	7872	3642	23
GCF_036243895.1	ASM3624389v1	Streptomyces sp. NBC_01725	NBC_01725	NCBI Prokaryotic Genome Annotation Pipeline (PGAP)	8050796	Complete Genome	2024-01-26	6697	6023	26
GCF_036244815.1	ASM3624481v1	Streptomyces sp. NBC_01724	NBC_01724	NCBI Prokaryotic Genome Annotation Pipeline (PGAP)	10074909	Complete Genome	2024-01-26	8536	2132	23
GCF_036246005.1	ASM3624600v1	Streptomyces sp. NBC_01723	NBC_01723	NCBI Prokaryotic Genome Annotation Pipeline (PGAP)	8850041	Complete Genome	2024-01-26	7700	7896	27
GCF_036247045.1	ASM3624704v1	Streptomyces albidoflavus	NBC 01722	NCBI Prokaryotic Genome Annotation Pipeline (PGAP)	7036030	Complete Genome	2024-01-26	5910	10626	29
GCF_036248255.1	ASM3624825v1	Streptomyces sp. NBC_01717	NBC_01717	NCBI Prokaryotic Genome Annotation Pipeline (PGAP)	10196823	Complete Genome	2024-01-26	8523	30019	15
GCF_036248275.1	ASM3624827v1	Streptomyces sp. NBC_01716	NBC_01716	NCBI Prokaryotic Genome Annotation Pipeline (PGAP)	8672617	Complete Genome	2024-01-26	7345	6392	23
GCF_036248295.1	ASM3624829v1	Streptomyces sp. NBC_01715	NBC_01715	NCBI Prokaryotic Genome Annotation Pipeline (PGAP)	10093486	Complete Genome	2024-01-26	7970	8064	23
GCF_036248315.1	ASM3624831v1	Streptomyces mirabilis	NBC 01714	NCBI Prokaryotic Genome Annotation Pipeline (PGAP)	12275813	Complete Genome	2024-01-26	10127	6768	27
GCF_036248545.1	ASM3624854v1	Streptomyces sp. NBC_01708	NBC_01708	NCBI Prokaryotic Genome Annotation Pipeline (PGAP)	8081901	Complete Genome	2024-01-26	7052	13432	28
GCF_036250085.1	ASM3625008v1	Streptomyces sp. NBC_01696	NBC_01696	NCBI Prokaryotic Genome Annotation Pipeline (PGAP)	7764320	Complete Genome	2024-01-26	6782	13452	29
GCF_036250635.1	ASM3625063v1	Streptomyces sp. NBC_01693	NBC_01693	NCBI Prokaryotic Genome Annotation Pipeline (PGAP)	7896894	Complete Genome	2024-01-26	6897	13432	28
GCF_036250675.1	ASM3625067v1	Streptomyces sp. NBC_01689	NBC_01689	NCBI Prokaryotic Genome Annotation Pipeline (PGAP)	9958319	Complete Genome	2024-01-26	7960	8064	23
GCF_036250695.1	ASM3625069v1	Streptomyces sp. NBC_01497	NBC_01497	NCBI Prokaryotic Genome Annotation Pipeline (PGAP)	9081801	Complete Genome	2024-01-26	7098	9706	23
GCF_036250715.1	ASM3625071v1	Streptomyces brevispora	NBC_01496	NCBI Prokaryotic Genome Annotation Pipeline (PGAP)	8676876	Complete Genome	2024-01-26	7253	5862	27
GCF_036250755.1	ASM3625075v1	Streptomyces uncialis	NBC_01365	NCBI Prokaryotic Genome Annotation Pipeline (PGAP)	9258615	Complete Genome	2024-01-26	7486	6112	29
GCF_036250835.1	ASM3625083v1	Streptomyces sp. NBC_01362	NBC_01362	NCBI Prokaryotic Genome Annotation Pipeline (PGAP)	9970855	Complete Genome	2024-01-26	8493	6694	23
GCF_036250945.1	ASM3625094v1	Streptomyces sp. NBC_01361	NBC_01361	NCBI Prokaryotic Genome Annotation Pipeline (PGAP)	11328791	Complete Genome	2024-01-26	9766	7373	27
GCF_036287475.1	ASM3628747v1	Streptomyces iakyrus	CGMCC 4.1912	NCBI Prokaryotic Genome Annotation Pipeline (PGAP)	9116509	Complete Genome	2024-01-29	8112	4265	27
GCF_036327775.1	ASM3632777v1	Streptomyces sp. NBC_01498	NBC_01498	NCBI Prokaryotic Genome Annotation Pipeline (PGAP)	7267618	Complete Genome	2024-02-01	5967	5220	28
GCF_036345035.1	ASM3634503v1	Streptomyces pseudovenezuelae	NBC_00598	NCBI Prokaryotic Genome Annotation Pipeline (PGAP)	10170903	Complete Genome	2024-02-02	8722	10871	25
GCF_036345055.1	ASM3634505v1	Streptomyces chartreusis	NBC_00590	NCBI Prokaryotic Genome Annotation Pipeline (PGAP)	10297333	Complete Genome	2024-02-02	8739	13010	29
GCF_036345075.1	ASM3634507v1	Streptomyces sp. NBC_00589	NBC_00589	NCBI Prokaryotic Genome Annotation Pipeline (PGAP)	11075804	Complete Genome	2024-02-02	9494	4677	27
GCF_036345095.1	ASM3634509v1	Streptomyces sp. NBC_00588	NBC_00588	NCBI Prokaryotic Genome Annotation Pipeline (PGAP)	9409010	Complete Genome	2024-02-02	8358	2779	27
GCF_036345115.1	ASM3634511v1	Streptomyces griseorubiginosus	NBC_00587	NCBI Prokaryotic Genome Annotation Pipeline (PGAP)	9740744	Complete Genome	2024-02-02	8508	6703	29
GCF_036345135.1	ASM3634513v1	Streptomyces griseorubiginosus	NBC_00586	NCBI Prokaryotic Genome Annotation Pipeline (PGAP)	9802609	Complete Genome	2024-02-02	8605	6703	29
GCF_036345155.1	ASM3634515v1	Streptomyces sp. NBC_00582	NBC_00582	NCBI Prokaryotic Genome Annotation Pipeline (PGAP)	11145185	Complete Genome	2024-02-02	9475	8221	23
GCF_036345175.1	ASM3634517v1	Streptomyces sp. NBC_00576	NBC_00576	NCBI Prokaryotic Genome Annotation Pipeline (PGAP)	10972925	Complete Genome	2024-02-02	9033	8734	23
GCF_036345215.1	ASM3634521v1	Streptomyces platensis	NBC_00573	NCBI Prokaryotic Genome Annotation Pipeline (PGAP)	8806723	Complete Genome	2024-02-02	7351	8186	28
GCF_036345235.1	ASM3634523v1	Streptomyces sp. NBC_00566	NBC_00566	NCBI Prokaryotic Genome Annotation Pipeline (PGAP)	6411420	Complete Genome	2024-02-02	5744	4768	23
GCF_036345255.1	ASM3634525v1	Streptomyces sp. NBC_00569	NBC_00569	NCBI Prokaryotic Genome Annotation Pipeline (PGAP)	10324489	Complete Genome	2024-02-02	8852	2173	23
GCF_036345955.1	ASM3634595v1	Streptomyces sp. NBC_00562	NBC_00562	NCBI Prokaryotic Genome Annotation Pipeline (PGAP)	9910889	Complete Genome	2024-02-02	8216	6311	29
GCF_036345975.1	ASM3634597v1	Streptomyces clavifer	NBC_00558	NCBI Prokaryotic Genome Annotation Pipeline (PGAP)	8241378	Complete Genome	2024-02-02	6755	13057	27
GCF_036345995.1	ASM3634599v1	Streptomyces sp. NBC_00557	NBC_00557	NCBI Prokaryotic Genome Annotation Pipeline (PGAP)	9019680	Complete Genome	2024-02-02	7653	8182	27
GCF_036346085.1	ASM3634608v1	Streptomyces longwoodensis	NBC_00541	NCBI Prokaryotic Genome Annotation Pipeline (PGAP)	8574628	Complete Genome	2024-02-02	6824	7885	23
GCF_036346105.1	ASM3634610v1	Streptomyces sp. NBC_00539	NBC_00539	NCBI Prokaryotic Genome Annotation Pipeline (PGAP)	7505305	Complete Genome	2024-02-02	6563	5504	27
GCF_036346295.1	ASM3634629v1	Streptomyces sp. NBC_00536	NBC_00536	NCBI Prokaryotic Genome Annotation Pipeline (PGAP)	9153806	Complete Genome	2024-02-02	7670	8129	25
GCF_036346555.1	ASM3634655v1	Streptomyces anulatus	NBC_00535	NCBI Prokaryotic Genome Annotation Pipeline (PGAP)	8880487	Complete Genome	2024-02-02	7552	6859	27
GCF_036346595.1	ASM3634659v1	Streptomyces sp. NBC_00525	NBC_00525	NCBI Prokaryotic Genome Annotation Pipeline (PGAP)	7102204	Complete Genome	2024-02-02	6025	8025	27
GCF_036346615.1	ASM3634661v1	Streptomyces sp. NBC_00523	NBC_00523	NCBI Prokaryotic Genome Annotation Pipeline (PGAP)	7531209	Complete Genome	2024-02-02	6538	7970	27
GCF_036346815.1	ASM3634681v1	Streptomyces murinus	NBC_00520	NCBI Prokaryotic Genome Annotation Pipeline (PGAP)	8509353	Complete Genome	2024-02-02	7186	7823	27
GCF_036346855.1	ASM3634685v1	Streptomyces europaeiscabiei	NBC_00515	NCBI Prokaryotic Genome Annotation Pipeline (PGAP)	10954113	Complete Genome	2024-02-02	8962	8056	27
GCF_036346895.1	ASM3634689v1	Streptomyces sp. NBC_00503	NBC_00503	NCBI Prokaryotic Genome Annotation Pipeline (PGAP)	8602329	Complete Genome	2024-02-02	7521	8279	27
GCF_036346915.1	ASM3634691v1	Streptomyces anulatus	NBC_00502	NCBI Prokaryotic Genome Annotation Pipeline (PGAP)	8782423	Complete Genome	2024-02-02	7502	6894	27
GCF_036346935.1	ASM3634693v1	Streptomyces sp. NBC_00869	NBC_00869	NCBI Prokaryotic Genome Annotation Pipeline (PGAP)	7775113	Complete Genome	2024-02-02	6707	6203	27
GCF_036346995.1	ASM3634699v1	Streptomyces sp. NBC_00825	NBC_00825	NCBI Prokaryotic Genome Annotation Pipeline (PGAP)	10229135	Complete Genome	2024-02-02	8655	6714	23
GCF_036347015.1	ASM3634701v1	Streptomyces sp. NBC_00822	NBC_00822	NCBI Prokaryotic Genome Annotation Pipeline (PGAP)	10229834	Complete Genome	2024-02-02	8651	6714	23
GCF_036347055.1	ASM3634705v1	Streptomyces sp. NBC_00820	NBC_00820	NCBI Prokaryotic Genome Annotation Pipeline (PGAP)	8106388	Complete Genome	2024-02-02	6797	3699	29
GCF_036347095.1	ASM3634709v1	Streptomyces jietaisiensis	NBC_00805	NCBI Prokaryotic Genome Annotation Pipeline (PGAP)	7415499	Complete Genome	2024-02-02	6294	7851	27
GCF_036347135.1	ASM3634713v1	Streptomyces sp. NBC_00775	NBC_00775	NCBI Prokaryotic Genome Annotation Pipeline (PGAP)	11096612	Complete Genome	2024-02-02	9495	4677	21
GCF_036347155.1	ASM3634715v1	Streptomyces longwoodensis	NBC_00735	NCBI Prokaryotic Genome Annotation Pipeline (PGAP)	8145377	Complete Genome	2024-02-02	6768	7880	23
GCF_036347175.1	ASM3634717v1	Streptomyces platensis	NBC_00734	NCBI Prokaryotic Genome Annotation Pipeline (PGAP)	8963402	Complete Genome	2024-02-02	7531	9940	28
GCF_036347195.1	ASM3634719v1	Streptomyces sp. NBC_00724	NBC_00724	NCBI Prokaryotic Genome Annotation Pipeline (PGAP)	9524224	Complete Genome	2024-02-02	7985	2324	29
GCF_036347215.1	ASM3634721v1	Streptomyces luteogriseus	NBC_00712	NCBI Prokaryotic Genome Annotation Pipeline (PGAP)	9165964	Complete Genome	2024-02-02	7871	3642	23
GCF_036485475.1	ASM3648547v1	Streptomyces sp. SS162	SS162	NCBI Prokaryotic Genome Annotation Pipeline (PGAP)	6778597	Complete Genome	2024-02-09	5515	4618	27
GCF_036541015.1	ASM3654101v1	Streptomyces xanthochromogenes	WY144	NCBI Prokaryotic Genome Annotation Pipeline (PGAP)	7726624	Complete Genome	2024-02-10	6412	4600	23
GCF_036541045.1	ASM3654104v1	Streptomyces prasinus	WY33	NCBI Prokaryotic Genome Annotation Pipeline (PGAP)	7581398	Complete Genome	2024-02-10	6091	6226	29
GCF_036607905.1	ASM3660790v1	Streptomyces sp. SCSIO 75703	SCSIO 75703	GCF_036607905.1-RS_2024_04_05	6885934	Complete Genome	2024-04-05	5789	6522	23
GCF_036826855.1	ASM3682685v1	Streptomyces sp. SJL17-4	SJL17-4	GCF_036826855.1-RS_2024_04_05	8543434	Complete Genome	2024-04-05	7363	6450	22
GCF_036870975.1	ASM3687097v1	Streptomyces virginiae	THA-960	GCF_036870975.1-RS_2024_04_05	8341079	Complete Genome	2024-04-05	7294	6137	15
GCF_036873195.1	ASM3687319v1	Streptomyces sp. B21-104	B21-104	GCF_036873195.1-RS_2024_04_05	7915048	Complete Genome	2024-04-05	6741	12385	29
GCF_036873425.1	ASM3687342v1	Streptomyces acidiscabies	B21-098	GCF_036873425.1-RS_2024_04_05	9795961	Complete Genome	2024-04-05	8327	8373	27
GCF_036873705.1	ASM3687370v1	Streptomyces acidiscabies	B21-078	GCF_036873705.1-RS_2024_04_05	11194725	Complete Genome	2024-04-05	9465	7851	27
GCF_036967205.1	ASM3696720v1	Streptomyces sp. Q6	Q6	GCF_036967205.1-RS_2024_04_05	8951745	Complete Genome	2024-04-05	7689	3036	27
GCF_037023745.1	ASM3702374v1	Streptomyces sp. SCSIO 30461	SCSIO 30461	GCF_037023745.1-RS_2024_04_05	8047498	Complete Genome	2024-04-05	6689	6359	27
GCF_037055355.1	DG1A-41	Streptomyces sp. DG1A-41	DG1A-41	GCF_037055355.1-RS_2024_04_05	8991014	Complete Genome	2024-04-05	7495	5642	25
GCF_037099765.1	ASM3709976v1	Streptomyces griseoaurantiacus	XQ-29	GCF_037099765.1-RS_2024_07_21	7638908	Complete Genome	2024-07-21	6490	8911	27
GCF_037126205.1	ASM3712620v1	Streptomyces hygroscopicus subsp. hygroscopicus	DSM 41954	GCF_037126205.1-RS_2024_04_05	9682870	Complete Genome	2024-04-05	7560	12084	27
GCF_037201975.1	TG1A-60	Streptomyces sp. TG1A-60	TG1A-60	GCF_037201975.1-RS_2024_04_05	7826501	Complete Genome	2024-04-05	6149	12597	27
GCF_037413555.1	ASM3741355v1	Streptomyces nigra	LM01	GCF_037413555.1-RS_2024_04_05	7691053	Complete Genome	2024-04-05	6861	6209	29
GCF_037414505.1	Str_netropsis_B-235_v1	Streptomyces netropsis	M-141	GCF_037414505.1-RS_2024_04_05	8144008	Complete Genome	2024-04-05	6753	10776	29
GCF_037940185.1	ASM3794018v1	Streptomyces sp. F41	F41	GCF_037940185.1-RS_2024_06_09	8343496	Complete Genome	2024-04-06	6996	10328	27
GCF_037940415.1	ASM3794041v1	Streptomyces sp. f51	F51	GCF_037940415.1-RS_2024_04_05	8153305	Complete Genome	2024-04-06	6848	10777	27
GCF_037993025.1	CRAB_SS7_1.0	Streptomyces sp. SS7	SS7	GCF_037993025.1-RS_2024_04_07	9799701	Complete Genome	2024-04-08	8273	8247	23
GCF_038242915.1	ASM3824291v1	Streptomyces albidoflavus	RKJM-0023	GCF_038242915.1-RS_2024_04_17	7122485	Complete Genome	2024-04-17	6021	10637	29
GCF_038250085.1	R6500v01	Streptomyces rimosus		GCF_038250085.1-RS_2024_05_19	9319460	Complete Genome	2024-04-17	7447	9473	27
GCF_038252105.1	M4018v01	Streptomyces rimosus		GCF_038252105.1-RS_2024_05_19	9303610	Complete Genome	2024-04-17	7955	8336	27
GCF_038662715.1	ASM3866271v1	Streptomyces albidoflavus	SC-3	GCF_038662715.1-RS_2024_05_01	7102577	Complete Genome	2024-05-01	5987	9546	29
GCF_039636755.1	ASM3963675v1	Streptomyces sp. DSS69		GCF_039636755.1-RS_2024_05_15	7704811	Complete Genome	2024-05-16	6474	10367	29
GCF_040114435.1	ASM4011443v1	Streptomyces rapamycinicus	CQUSh011	GCF_040114435.1-RS_2024_06_11	12703671	Complete Genome	2024-06-12	9813	10222	23
GCF_040529335.1	ASM4052933v1	Streptomyces sp. HUAS MG91	HUAS MG91	GCF_040529335.1-RS_2024_07_07	8616192	Complete Genome	2024-07-07	7584	5190	19
GCF_040556325.1	A612	Streptomyces parvus	A612	GCF_040556325.1-RS_2024_07_09	8179066	Complete Genome	2024-07-10	6440	3230	22
GCF_040571425.1	ASM4057142v1	Streptomyces sp. JL1001	JL1001	GCF_040571425.1-RS_2024_07_10	7943495	Complete Genome	2024-07-10	6832	6972	22
GCF_040730185.1	ASM4073018v1	Streptomyces sp. Je 1-332	Je 1-332	GCF_040730185.1-RS_2024_07_17	8274399	Complete Genome	2024-07-17	7254	6832	19
GCF_040746085.1	ASM4074608v1	Streptomyces phytohabitans	HBERC20821	GCF_040746085.1-RS_2024_07_18	6370257	Complete Genome	2024-07-18	5214	8256	18
GCF_040782645.1	ASM4078264v1	Streptomyces sp. HUAS ZL42	HUAS ZL42	GCF_040782645.1-RS_2024_07_20	9866886	Complete Genome	2024-07-20	8509	4515	18
GCF_040819605.1	ASM4081960v1	Streptomyces rochei	SR1102	GCF_040819605.1-RS_2024_07_24	8353026	Complete Genome	2024-07-24	7092	10786	18
GCF_041014795.1	ASM4101479v1	Streptomyces californicus	DJ09	GCF_041014795.1-RS_2024_08_03	7729558	Complete Genome	2024-08-03	6512	10799	22
GCF_041051855.1	Strbol	Streptomyces bobili	GDT1	GCF_041051855.1-RS_2024_08_06	9925366	Complete Genome	2024-08-06	8695	7989	15
GCF_041051885.1	ASM4105188v1	Streptomyces sp. R02	R02	GCF_041051885.1-RS_2024_08_06	7705810	Complete Genome	2024-08-06	6661	8069	18
GCF_041051895.1	ASM4105189v1	Streptomyces sp. R08	R08	GCF_041051895.1-RS_2024_08_06	10909712	Complete Genome	2024-08-06	9469	12147	14
GCF_041051905.1	ASM4105190v1	Streptomyces sp. R11	R11	GCF_041051905.1-RS_2024_08_06	9635216	Complete Genome	2024-08-06	8414	5726	18
GCF_041051945.1	ASM4105194v1	Streptomyces sp. R17	R17	GCF_041051945.1-RS_2024_08_06	7622384	Complete Genome	2024-08-06	6595	8072	18
GCF_041051975.1	ASM4105197v1	Streptomyces sp. R21	R21	GCF_041051975.1-RS_2024_08_06	10025769	Complete Genome	2024-08-06	8683	3793	21
GCF_041052385.1	ASM4105238v1	Streptomyces sp. R28	R28	GCF_041052385.1-RS_2024_08_06	10762582	Complete Genome	2024-08-06	8908	9942	18
GCF_041053035.1	ASM4105303v1	Streptomyces sp. R35	R35	GCF_041053035.1-RS_2024_08_06	11220712	Complete Genome	2024-08-06	9699	4665	15
GCF_041053045.1	ASM4105304v1	Streptomyces sp. R39	R39	GCF_041053045.1-RS_2024_08_06	11198551	Complete Genome	2024-08-06	9397	9113	18
GCF_041053055.1	ASM4105305v1	Streptomyces sp. R41	R41	GCF_041053055.1-RS_2024_08_06	10462393	Complete Genome	2024-08-06	9038	5049	18
GCF_041053105.1	ASM4105310v1	Streptomyces sp. R44	R44	GCF_041053105.1-RS_2024_08_06	8892027	Complete Genome	2024-08-06	7933	5361	19
GCF_041053115.1	ASM4105311v1	Streptomyces sp. Y1	Y1	GCF_041053115.1-RS_2024_08_06	8588722	Complete Genome	2024-08-06	7268	8357	25
GCF_041080625.1	ASM4108062v1	Streptomyces sp. CG1	cg1	GCF_041080625.1-RS_2024_08_08	11099760	Complete Genome	2024-08-08	9587	7884	25
GCF_041080655.1	ASM4108065v1	Streptomyces sp. CG4	cg4	GCF_041080655.1-RS_2024_08_08	10236918	Complete Genome	2024-08-08	8708	8270	18
GCF_041080665.1	ASM4108066v1	Streptomyces sp. cg2	cg2	GCF_041080665.1-RS_2024_08_08	8993317	Complete Genome	2024-08-08	7650	6673	27
GCF_041080675.1	ASM4108067v1	Streptomyces sp. cg36	cg36	GCF_041080675.1-RS_2024_08_08	9022416	Complete Genome	2024-08-08	7772	7303	18
GCF_041200175.1	ASM4120017v1	Streptomyces sp. R33	R33	GCF_041200175.1-RS_2024_08_12	9100217	Complete Genome	2024-08-13	7998	5243	23
GCF_041270065.1	ASM4127006v1	Streptomyces fradiae	T2-24	GCF_041270065.1-RS_2024_08_14	7883796	Complete Genome	2024-08-15	6973	2899	18
GCF_041283565.1	ASM4128356v1	Streptomyces sp. QH1-20	QH1-20	GCF_041283565.1-RS_2024_08_15	8411692	Complete Genome	2024-08-15	7168	10767	26
GCF_041431075.1	ASM4143107v1	Streptomyces clavifer	NBC 00607	GCF_041431075.1-RS_2024_08_24	8658548	Complete Genome	2024-01-20	6798	13087	18
GCF_041431095.1	ASM4143109v1	Streptomyces sp. NBC_00597	NBC_00597	GCF_041431095.1-RS_2024_08_24	7231063	Complete Genome	2024-01-24	6278	5447	24
GCF_041431135.1	ASM4143113v1	Streptomyces sp. NBC_00554	NBC 00554	GCF_041431135.1-RS_2024_08_24	10083910	Complete Genome	2024-02-02	8705	3676	18
GCF_041431155.1	ASM4143115v1	Streptomyces longwoodensis	NBC 00538	GCF_041431155.1-RS_2024_08_24	8923325	Complete Genome	2024-02-02	7455	7884	18
GCF_041431415.1	ASM4143141v1	Streptomyces sp. NBC_00513	NBC_00513	GCF_041431415.1-RS_2024_08_24	8621285	Complete Genome	2024-02-02	7365	7717	23
GCF_041432505.1	ASM4143250v1	Streptomyces virginiae	NBC 00488	GCF_041432505.1-RS_2024_08_24	9444650	Complete Genome	2024-01-24	8385	5089	24
GCF_041433975.1	ASM4143397v1	Streptomyces sp. NBC_00470	NBC_00470	GCF_041433975.1-RS_2024_08_24	11146913	Complete Genome	2024-01-24	9740	8746	22
GCF_041433995.1	ASM4143399v1	Streptomyces sp. NBC_00466	NBC 00466	GCF_041433995.1-RS_2024_08_24	7654929	Complete Genome	2024-01-24	6586	9034	23
GCF_041434015.1	ASM4143401v1	Streptomyces sp. NBC_00454	NBC_00454	GCF_041434015.1-RS_2024_08_24	8190759	Complete Genome	2024-01-25	6785	4927	24
GCF_041435015.1	ASM4143501v1	Streptomyces canus	NBC 00349	GCF_041435015.1-RS_2024_08_24	10677318	Complete Genome	2024-01-25	9247	5590	15
GCF_041435055.1	ASM4143505v1	Streptomyces sp. NBC_00341	NBC_00341	GCF_041435055.1-RS_2024_08_24	9063152	Complete Genome	2024-01-20	7638	8767	18
GCF_041435115.1	ASM4143511v1	Streptomyces sp. NBC_00289	NBC_00289	GCF_041435115.1-RS_2024_08_24	11001603	Complete Genome	2024-01-25	8732	5019	18
GCF_041435135.1	ASM4143513v1	Streptomyces sp. NBC_00280	NBC_00280	GCF_041435135.1-RS_2024_08_24	10711384	Complete Genome	2024-01-25	9159	6244	22
GCF_041435155.1	ASM4143515v1	Streptomyces zaomyceticus	NBC 00278	GCF_041435155.1-RS_2024_08_24	9248260	Complete Genome	2024-01-25	7758	8370	18
GCF_041435175.1	ASM4143517v1	Streptomyces virginiae	NBC 00226	GCF_041435175.1-RS_2024_08_24	9016703	Complete Genome	2024-01-25	7980	4763	21
GCF_041435195.1	ASM4143519v1	Streptomyces sp. NBC_00224	NBC_00224	GCF_041435195.1-RS_2024_08_24	9182200	Complete Genome	2024-01-25	7801	7266	18
GCF_041435215.1	ASM4143521v1	Streptomyces sp. NBC_01314	NBC_01314	GCF_041435215.1-RS_2024_08_24	11345428	Complete Genome	2024-01-20	9400	6301	25
GCF_041435355.1	ASM4143535v1	Streptomyces sp. NBC_01276	NBC_01276	GCF_041435355.1-RS_2024_08_24	9369175	Complete Genome	2024-01-26	8103	8016	19
GCF_041435395.1	ASM4143539v1	Streptomyces sp. NBC_01259	NBC_01259	GCF_041435395.1-RS_2024_08_24	8973972	Complete Genome	2024-01-25	7722	8761	18
GCF_041435435.1	ASM4143543v1	Streptomyces sp. NBC_01241	NBC_01241	GCF_041435435.1-RS_2024_08_24	8979200	Complete Genome	2024-01-23	7464	11329	18
GCF_041435455.1	ASM4143545v1	Streptomyces sp. NBC_01220	NBC_01220	GCF_041435455.1-RS_2024_08_24	9611794	Complete Genome	2024-01-23	8194	8001	22
GCF_041435475.1	ASM4143547v1	Streptomyces sp. NBC_01213	NBC_01213	GCF_041435475.1-RS_2024_08_24	8456627	Complete Genome	2024-01-23	7186	11816	23
GCF_041435495.1	ASM4143549v1	Streptomyces sp. NBC_01116	NBC_01116	GCF_041435495.1-RS_2024_08_24	8744813	Complete Genome	2024-01-25	7331	6826	22
GCF_041438585.1	ASM4143858v1	Streptomyces albidoflavus	NBC 01791	GCF_041438585.1-RS_2024_08_24	7216567	Complete Genome	2024-01-20	6103	10637	18
GCF_041438605.1	ASM4143860v1	Streptomyces albidoflavus	NBC 01790	GCF_041438605.1-RS_2024_08_24	6972512	Complete Genome	2024-01-20	5672	10638	18
GCF_041438665.1	ASM4143866v1	Streptomyces albidoflavus	NBC 01747	GCF_041438665.1-RS_2024_08_24	7209897	Complete Genome	2024-01-20	6102	10628	18
GCF_041438685.1	ASM4143868v1	Streptomyces sp. NBC_01732	NBC_01732	GCF_041438685.1-RS_2024_08_24	9917334	Complete Genome	2024-01-22	8391	9952	15
GCF_041438725.1	ASM4143872v1	Streptomyces sp. NBC_01718	NBC_01718	GCF_041438725.1-RS_2024_08_24	9111388	Complete Genome	2024-01-26	7762	6312	18
GCF_041438805.1	ASM4143880v1	Streptomyces sp. NBC_01707	NBC_01707	GCF_041438805.1-RS_2024_08_24	9899169	Complete Genome	2024-01-26	8442	4006	18
GCF_041438825.1	ASM4143882v1	Streptomyces albidoflavus	NBC 01692	GCF_041438825.1-RS_2024_08_24	7184925	Complete Genome	2024-01-26	6124	10627	18
GCF_041438845.1	ASM4143884v1	Streptomyces albidoflavus	NBC_01616	GCF_041438845.1-RS_2024_08_24	7362561	Complete Genome	2024-02-01	6110	10627	18
GCF_041438865.1	ASM4143886v1	Streptomyces sp. NBC_01471	NBC_01471	GCF_041438865.1-RS_2024_08_24	8487842	Complete Genome	2024-01-25	7429	18344	23
GCF_041438905.1	ASM4143890v1	Streptomyces sp. NBC_01438	NBC_01438	GCF_041438905.1-RS_2024_08_24	7804964	Complete Genome	2024-01-25	6821	8750	15
GCF_041439005.1	ASM4143900v1	Streptomyces griseoaurantiacus	NBC_01366	GCF_041439005.1-RS_2024_08_24	7659973	Complete Genome	2024-01-26	6422	8799	27
GCF_041519305.1	ASM4151930v1	Streptomyces luteireticuli	ASG80	GCF_041519305.1-RS_2024_08_28	8724805	Complete Genome	2024-08-29	7470	8644	26
GCF_041937565.1	FIM95_F1	Streptomyces fradiae	W444	GCF_041937565.1-RS_2024_09_18	6591065	Complete Genome	2024-09-18	5342	4620	18
GCF_042447705.1	ASM4244770v1	Streptomyces albidoflavus	S20	GCF_042447705.1-RS_2024_10_01	6949918	Complete Genome	2024-10-11	5764	10635	18
GCF_042465085.1	ASM4246508v1	Streptomyces noursei	Ah11601	GCF_042465085.1-RS_2024_10_02	9346403	Complete Genome	2024-10-11	7973	9493	25
GCF_042465705.1	ASM4246570v1	Streptomyces niveus	P8-A1	GCF_042465705.1-RS_2024_10_02	8949412	Complete Genome	2024-10-11	7725	10888	22
GCF_042465715.1	ASM4246571v1	Streptomyces sp. P8-A8	P8-A8	GCF_042465715.1-RS_2024_10_02	10671593	Complete Genome	2024-10-12	8994	9949	15
GCF_042466515.1	ASM4246651v1	Streptomyces iranensis	DSM 41954	GCF_042466515.1-RS_2024_10_02	12213033	Complete Genome	2024-10-11	9494	20828	19
GCF_042466595.1	ASM4246659v1	Streptomyces nigra	MT6	GCF_042466595.1-RS_2024_10_02	7741885	Complete Genome	2024-10-11	6253	6195	18
GCF_042466695.1	ASM4246669v1	Streptomyces eurythermus	GDS1	GCF_042466695.1-RS_2024_10_03	9348482	Complete Genome	2024-10-11	7863	7604	18
GCF_900236475.1	NRRL3882	Streptomyces chartreusis NRRL 3882		NCBI Prokaryotic Genome Annotation Pipeline (PGAP)	8983317	Complete Genome	2018-01-10	7736	3896	23
GCF_900236505.1	NRRL3882	Streptomyces chartreusis NRRL 3882		NCBI Prokaryotic Genome Annotation Pipeline (PGAP)	8983317	Complete Genome	2018-01-10	7736	3896	23
GCF_904440635.1	Streptomyces sp. St70 complete genome	Streptomyces sp. KY70		GCF_904440635.1-RS_2024_03_17	7838151	Complete Genome	2021-01-27	6713	4626	27
GCF_904440645.1	Streptomyces sp. St75 complete genome	Streptomyces sp. KY75		GCF_904440645.1-RS_2024_03_17	7837660	Complete Genome	2021-01-27	6749	4626	27
GCF_947311705.1	CCOS 2040.3	Streptomyces albidoflavus	CCOS 2040	NCBI Prokaryotic Genome Annotation Pipeline (PGAP)	7136301	Complete Genome	2022-12-03	5814	10624	29
GCF_964272335.1	SUDANB5	Streptomyces sp. SudanB5_2050		GCF_964272335.1-RS_2024_10_05	7956620	Complete Genome	2024-10-12	6776	10759	18
GCF_964272455.1	SUDANB91	Streptomyces sp. SudanB91_2054		GCF_964272455.1-RS_2024_10_05	8209606	Complete Genome	2024-10-12	7133	17451	17
GCF_964272505.1	SUDANB135	Streptomyces sp. SudanB135_2055		GCF_964272505.1-RS_2024_10_06	8082065	Complete Genome	2024-10-12	6864	10784	18

## Sheet: S2
Filename	Num_Sequences	Max_Length	Min_Length						n° of sequences	Assembly	Species
GCF_028870195.1	7750	8474	28					Max n° of sequences	11014	GCF_036227505.1	Streptomyces sp. NBC_01450
GCF_036237355.1	7231	10095	27					Min n° of sequences	4196	GCF_023614235.1	Streptomyces sp. MRC013
GCF_030719255.1	7944	8001	18					Mean n° of sequences	7469.85
GCF_036346085.1	6824	7885	23					Max protein length	30019	GCF_036248255.1	Streptomyces sp. NBC_01717
GCF_041435495.1	7331	6826	22					Max protein length	14	GCF_036013605.1	S. europaeiscabiei NBC_00494
GCF_016919685.1	6354	11047	29							GCF_036013765.1	S. europaeiscabiei NBC_00480
GCF_023716005.1	6611	7338	22							GCF_041051895.1	Streptomyces sp. R08
GCF_015710995.1	7862	4904	27					Mean of max. protein length	7929.05
GCF_008642355.1	7054	6646	27					Mean of min. protein length	24.8654
GCF_037414505.1	6753	10776	29
GCF_039636755.1	6474	10367	29
GCF_035951655.1	7396	8182	28
GCF_036237275.1	7622	4760	23
GCF_042447705.1	5764	10635	18
GCF_041438845.1	6110	10627	18
GCF_025231465.1	7120	7815	18
GCF_035917135.1	8554	6342	27
GCF_024666385.1	7095	5366	24
GCF_008642275.1	6677	11475	27
GCF_030719295.1	6672	7981	18
GCF_036237395.1	8435	5443	29
GCF_028421465.1	7597	7886	23
GCF_041435455.1	8194	8001	22
GCF_031679605.1	8053	12035	26
GCF_000147815.2	9050	11134	18
GCF_004803895.1	7702	4669	27
GCF_035917255.1	7802	6028	23
GCF_003955715.1	9130	9453	27
GCF_036084755.1	7323	16702	29
GCF_036013935.1	9014	4493	25
GCF_001278095.1	6916	10633	23
GCF_014495705.1	6934	4747	27
GCF_030122705.1	8968	11293	27
GCF_022647665.1	6925	6366	27
GCF_036010285.1	7035	11582	27
GCF_019774615.1	7711	6673	28
GCF_029011865.1	8267	11131	28
GCF_029392895.1	6383	8277	15
GCF_035982055.1	9217	12287	27
GCF_036013815.1	7828	6694	28
GCF_036010365.1	9445	11481	27
GCF_036345975.1	6755	13057	27
GCF_031597775.1	7924	6712	27
GCF_003443735.1	8144	3666	29
GCF_036106915.1	7973	5238	15
GCF_015767875.1	6044	5466	27
GCF_003097515.1	5984	7049	29
GCF_021233395.1	9074	8582	27
GCF_000772045.1	7266	9873	23
GCF_041200175.1	7998	5243	23
GCF_035917295.1	8066	7987	23
GCF_036173105.1	8397	11810	29
GCF_036226665.1	7245	6065	27
GCF_022699385.1	6420	9815	27
GCF_036101175.1	7327	11009	27
GCF_036181125.1	9483	8040	15
GCF_036014075.1	7747	5193	23
GCF_036013565.1	9169	8067	27
GCF_035917835.1	8810	9955	23
GCF_036345235.1	5744	4768	23
GCF_020783555.1	5843	8744	27
GCF_022759525.1	6480	4335	28
GCF_031593255.1	8342	3642	18
GCF_036226785.1	7812	10601	27
GCF_036207985.1	7114	6145	29
GCF_022760275.1	6742	26086	29
GCF_036014195.1	6742	4436	23
GCF_019056675.1	6855	11030	23
GCF_000280865.2	6564	8437	28
GCF_036226745.1	7209	11280	27
GCF_013364375.1	7268	3704	23
GCF_020783595.1	5844	8744	27
GCF_001941845.1	6471	3674	27
GCF_002028385.1	7782	6128	27
GCF_041053055.1	9038	5049	18
GCF_036014155.1	9368	7360	23
GCF_035917915.1	7775	6885	27
GCF_021383925.1	7091	3668	16
GCF_036063235.1	8288	8004	23
GCF_008704855.1	7162	7067	28
GCF_001750785.1	5317	4618	27
GCF_030028615.1	6970	5480	23
GCF_025163575.1	7764	11088	27
GCF_004328625.1	5704	6199	29
GCF_001704195.1	5956	10635	29
GCF_016906225.1	6826	10782	27
GCF_003268675.1	6496	10540	27
GCF_042466595.1	6253	6195	18
GCF_036227425.1	8242	8481	28
GCF_036226425.1	7456	6683	28
GCF_041283565.1	7168	10767	26
GCF_005860785.2	8232	7615	27
GCF_041431095.1	6278	5447	24
GCF_022807935.1	8342	6767	23
GCF_036014235.1	7036	5722	22
GCF_023515955.1	6433	11460	27
GCF_036345075.1	9494	4677	27
GCF_026239535.1	7415	8478	23
GCF_002812405.1	9142	11293	27
GCF_035959875.1	6794	5207	27
GCF_041080655.1	8708	8270	18
GCF_029167645.1	5972	8017	27
GCF_020034615.2	7035	10765	18
GCF_024612015.1	9038	6379	27
GCF_036227505.1	11014	7346	23
GCF_036327775.1	5967	5220	28
GCF_036013605.1	9248	8084	14
GCF_016906185.1	6812	10782	27
GCF_035978755.1	8439	8819	28
GCF_020783635.1	5842	8738	27
GCF_036345155.1	9475	8221	23
GCF_000935185.3	7847	11079	28
GCF_041051885.1	6661	8069	18
GCF_036232045.1	7733	6810	27
GCF_025642155.1	8166	10561	21
GCF_030028635.1	6142	7223	23
GCF_036226685.1	7493	7899	27
GCF_006516935.1	7993	6707	15
GCF_020783455.1	7331	6918	27
GCF_016906205.1	6810	10782	27
GCF_003428925.1	6070	10637	25
GCF_036013585.1	7840	4698	27
GCF_036014095.1	8773	4491	25
GCF_031844685.1	6167	3736	32
GCF_035954115.1	7583	6800	27
GCF_003595235.1	8250	5962	24
GCF_008704995.1	6603	9510	27
GCF_002556545.1	8052	8220	27
GCF_036226765.1	6481	12134	27
GCF_035917935.1	7823	2134	23
GCF_041435395_	7722	8761	18
GCF_030908285.1	6711	4620	29
GCF_021029465.1	7950	17353	18
GCF_000495635.2	5874	10625	29
GCF_013085465.1	8510	7350	18
GCF_021545335.1	7207	7846	23
GCF_036014175.1	7951	4608	23
GCF_036345215.1	7351	8186	28
GCF_020783575.1	5843	8744	27
GCF_000091305.1	8544	6352	27
GCF_036873705.1	9465	7851	27
GCF_036226645.1	9330	12172	25
GCF_001685355.1	8937	3638	28
GCF_036227645.1	7629	6372	27
GCF_005517195.1	6849	3548	23
GCF_036243495.1	7872	3642	23
GCF_005222485.1	7552	10560	18
GCF_035917815.1	7101	10476	23
GCF_036014055.1	8059	5822	27
GCF_036013545.1	8890	5178	29
GCF_017916255.1	6283	5342	28
GCF_020783615.1	5844	8744	27
GCF_036345175.1	9033	8734	23
GCF_015244315.1	7071	9620	23
GCF_003261055.1	8351	8448	15
GCF_025642175.1	7304	6160	17
GCF_017933235.1	8255	6358	27
GCF_041431075.1	6798	13087	18
GCF_000010605.1	6917	6889	27
GCF_024612035.1	8768	8262	15
GCF_009650765.1	6982	7804	23
GCF_036345095.1	8358	2779	27
GCF_021496785.1	7785	11165	28
GCF_041051945.1	6595	8072	18
GCF_036013625.1	9286	5211	29
GCF_035960815.1	7308	8744	27
GCF_003950055.1	7011	3704	23
GCF_013423905.1	7339	7831	15
GCF_000931445.1	6344	7279	29
GCF_036345055.1	8739	13010	29
GCF_026239515.1	7405	8478	27
GCF_033547115.1	8816	10824	27
GCF_041080675.1	7772	7303	18
GCF_036202585.1	10155	6768	27
GCF_003122365.1	5676	5090	32
GCF_041431155.1	7455	7884	18
GCF_024223055.1	7471	9473	27
GCF_036227405.1	7566	8799	29
GCF_010384365.1	6601	6034	29
GCF_036226405.1	7592	6868	27
GCF_010523235.1	5909	10627	23
GCF_000830005.1	7994	5366	27
GCF_037099765.1	6490	8911	27
GCF_036014215.1	7407	9040	27
GCF_036013705.1	9223	5211	29
GCF_008632955.1	6310	1825	27
GCF_009184865.1	8560	5514	15
GCF_027626975.1	7911	8469	28
GCF_020535385.1	5947	10630	29
GCF_024218735.1	7485	9473	27
GCF_025252265.1	6719	8440	25
GCF_028473745.1	6872	3704	29
GCF_041435475.1	7186	11816	23
GCF_035943135.1	7680	10241	29
GCF_013375055.1	9406	15305	18
GCF_041438865.1	7429	18344	23
GCF_036237255.1	6629	12380	29
GCF_001931635.1	6745	6277	27
GCF_003627815.1	7128	4884	23
GCF_035917115.1	6232	7881	29
GCF_037023745.1	6689	6359	27
GCF_036237295.1	9942	7241	23
GCF_014083905.1	8280	3638	18
GCF_008642375.1	7479	4800	23
GCF_041519305.1	7470	8644	26
GCF_030345275.1	5862	10621	18
GCF_036182465.1	10070	6343	23
GCF_020410765.1	5597	15807	29
GCF_904440635.1	6713	4626	27
GCF_030719275.1	7141	6181	18
GCF_008642295.1	6480	6481	15
GCF_001267885.1	7050	8154	29
GCF_036237375.1	8751	2250	23
GCF_002832675.1	6230	5461	24
GCF_009936315.1	8578	8501	27
GCF_024297125.1	5971	10606	21
GCF_036345955.1	8216	6311	29
GCF_036013835.1	8803	3683	27
GCF_036010345.1	7222	11342	26
GCF_036173125.1	8465	8384	23
GCF_015767855.1	6006	6842	27
GCF_036172715.1	7971	7989	23
GCF_001278075.1	6892	5234	27
GCF_030490905.1	6877	9494	18
GCF_028198125.1	8425	12993	29
GCF_008704425.1	5557	4618	27
GCF_042465705.1	7725	10888	22
GCF_027270315.1	8387	11715	27
GCF_036013915.1	7620	4852	22
GCF_035917395.1	6821	5976	29
GCF_003268535.2	8570	7014	29
GCF_036010385.1	8275	5447	29
GCF_036178905.1	9371	3751	27
GCF_036237135.1	9903	11730	29
GCF_026153355.1	5164	2677	28
GCF_001735805.1	8180	6146	27
GCF_032932555.1	5445	4620	29
GCF_035957715.1	9896	6786	27
GCF_036345995.1	7653	8182	27
GCF_015767895.1	6048	6842	27
GCF_035917275.1	8584	6745	27
GCF_041937565.1	5342	4620	18
GCF_032927875.1	7823	9254	27
GCF_964272335.1	6776	10759	18
GCF_013394065.1	6381	7993	29
GCF_029167625.1	6076	5763	27
GCF_013364195.1	6433	7930	24
GCF_020790115.1	6732	6160	22
GCF_035962435.1	9551	8493	27
GCF_003932715.1	6446	11762	29
GCF_036006205.1	5615	4641	27
GCF_036013745.1	8851	13857	29
GCF_035993425.1	5895	8014	27
GCF_036227445.1	8705	8041	26
GCF_036226445.1	7504	5449	23
GCF_964272505.1	6864	10784	18
GCF_036180305.1	7853	6715	27
GCF_036192275.1	8029	4782	23
GCF_027107535.1	8385	6406	23
GCF_025642135.1	7830	4546	20
GCF_036013785.1	7157	8500	29
GCF_036232025.1	7076	13430	29
GCF_030388665.1	7821	7707	18
GCF_036345135.1	8605	6703	29
GCF_002943895.1	6790	5269	23
GCF_036227485.1	8611	7288	23
GCF_041051905.1	8414	5726	18
GCF_036013665.1	8779	6306	27
GCF_023273835.1	8270	11055	23
GCF_026427415.1	7604	5283	15
GCF_036227565.1	8029	8481	28
GCF_013364155.1	7977	16967	18
GCF_036873425.1	8327	8373	27
GCF_017933115.1	8150	5537	27
GCF_018866325.1	6486	4162	22
GCF_035987325.1	8583	7581	27
GCF_036345255.1	8852	2173	23
GCF_020783535.1	5843	8744	27
GCF_029167585.1	6078	7360	27
GCF_000816465.3	6288	7436	27
GCF_035917855.1	8195	2321	29
GCF_041053115.1	7268	8357	25
GCF_036014015.1	9244	7340	23
GCF_000802245.2	6105	7436	27
GCF_036541015.1	6412	4600	23
GCF_036226605.1	6862	7443	27
GCF_013693715.1	5823	10626	29
GCF_036227605.1	8390	4761	27
GCF_016906245.1	6810	10782	27
GCF_032105745.1	7885	6005	27
GCF_016803985.1	5833	10627	29
GCF_023376055.1	4985	4618	26
GCF_035917895.1	8069	2321	23
GCF_003147545.1	6487	13404	27
GCF_021496465.1	5817	6643	27
GCF_030551255.1	10219	13756	27
GCF_036206925.1	7272	6797	27
GCF_031844725.1	7266	8728	27
GCF_002090335.1	6995	5263	22
GCF_023168385.1	5908	10620	29
GCF_006716135.1	6426	13220	20
GCF_041014795.1	6512	10799	22
GCF_036079075.1	7349	7651	28
GCF_041053035.1	9699	4665	15
GCF_036014135.1	9576	7340	23
GCF_013364315.1	7174	10117	27
GCF_041439005.1	6422	8799	27
GCF_042466695.1	7863	7604	18
GCF_037993025.1	8273	8247	23
GCF_022695595.1	6319	3608	18
GCF_036173045.1	8320	6310	23
GCF_015767935.1	6036	6842	27
GCF_023277965.1	6139	10278	27
GCF_036175285.1	7343	10699	27
GCF_036013955.1	8228	6244	27
GCF_016804005.1	6742	15555	29
GCF_024701375.2	5887	8024	31
GCF_036075115.1	7852	6715	27
GCF_035917235.1	6892	5601	27
GCF_002009175.1	6804	3666	23
GCF_003970715.1	6274	9511	29
GCF_013401535.1	6618	10812	22
GCF_036196325.1	8745	12129	26
GCF_029541745.1	6405	8428	29
GCF_007856155.1	6367	10647	29
GCF_012044595.1	7327	6303	21
GCF_015767815.1	6052	6842	27
GCF_008705255.1	6819	4999	23
GCF_011694815.1	6537	6365	23
GCF_036010305.1	6823	13421	27
GCF_028747205.1	6950	11959	27
GCF_036173085.1	8026	3664	27
GCF_035917315.1	9527	10433	27
GCF_018069625.1	8381	8599	27
GCF_004795715.1	6935	5631	22
GCF_036167175.1	7512	6683	28
GCF_036035005.1	7988	6874	27
GCF_035917195.1	10401	6786	23
GCF_008705135.1	8177	6040	24
GCF_008642335.1	6987	6622	27
GCF_036346105.1	6563	5504	27
GCF_036170895.1	7512	5851	24
GCF_014673495.1	7821	7804	23
GCF_022695635.1	5859	10625	29
GCF_017352335.1	6442	10917	27
GCF_021665875.1	9032	6303	23
GCF_030719235.1	8148	8001	23
GCF_041438905.1	6821	8750	15
GCF_040114435.1	9813	10222	23
GCF_022846655.1	5855	4767	28
GCF_036237335.1	6584	12377	29
GCF_030294945.1	9674	7469	20
GCF_041435435.1	7464	11329	18
GCF_030440515.1	7240	4615	15
GCF_036118775.1	9027	9925	27
GCF_036073155.1	9888	4652	27
GCF_036346615.1	6538	7970	27
GCF_035917155.1	7473	7316	27
GCF_036826855.1	7363	6450	22
GCF_015689475.1	9002	11285	27
GCF_041438825.1	6124	10627	18
GCF_026626005.1	5974	10624	31
GCF_014083985.1	5099	3104	29
GCF_036237215.1	7935	8001	27
GCF_021442415.2	6138	7935	27
GCF_031348265.1	7736	4570	18
GCF_008704445.1	6363	6686	29
GCF_033406955.1	7522	7453	23
GCF_038250085.1	7447	9473	27
GCF_020341595.1	6907	8144	27
GCF_033335955.1	9861	7752	27
GCF_036174265.1	9027	6243	19
GCF_008704395.1	6740	7208	27
GCF_036169555.1	7383	6321	29
GCF_037201975.1	6149	12597	27
GCF_040819605.1	7092	10786	18
GCF_036178845.1	10234	6774	27
GCF_036231355.1	7798	3547	27
GCF_036346595.1	6025	8025	27
GCF_036250835.1	8493	6694	23
GCF_036010325.1	7794	6896	21
GCF_036237195.1	7825	6691	28
GCF_003173275.1	8047	8476	28
GCF_035917215.1	8644	8050	23
GCF_036346555.1	7552	6859	27
GCF_900236475.1	7736	3896	23
GCF_035977975.1	7383	9443	27
GCF_019378935.1	7515	6357	22
GCF_036013895.1	7601	6321	15
GCF_015767915.1	6055	5054	27
GCF_036057275.1	7365	7744	23
GCF_006378235.1	5203	6699	29
GCF_036178885.1	7616	6683	28
GCF_000612545.2	6576	7536	24
GCF_035917175.1	9145	4342	23
GCF_037055355.1	7495	5642	25
GCF_036237235.1	8791	3680	23
GCF_036169715.1	7724	8794	27
GCF_000761215.1	6429	6641	29
GCF_014621695.1	7437	7403	23
GCF_041438805.1	8442	4006	18
GCF_036191345.1	6632	7971	27
GCF_035954955.1	7298	7819	25
GCF_016917755.1	8189	11160	28
GCF_001636945.3	8520	10848	15
GCF_036069355.1	10638	4652	19
GCF_033343995.1	6975	11021	23
GCF_035991205.1	8362	8379	23
GCF_036206005.1	6273	8566	29
GCF_022846675.1	7140	6692	28
GCF_036237315.1	7773	5492	29
GCF_030719215.1	7352	5146	23
GCF_001484565.1	8973	4643	27
GCF_036240075.1	6416	12377	28
GCF_026642235.1	6431	10604	27
GCF_011820545.1	7862	6627	29
GCF_003344965.1	6952	9233	27
GCF_008642315.1	7661	5829	23
GCF_014070435.1	6797	5234	20
GCF_001983975.1	7918	11273	27
GCF_003950035.1	7149	4931	27
GCF_001704275.1	8074	11102	27
GCF_009796285.1	8438	5131	27
GCF_036013645.1	9535	5081	24
GCF_000385945.1	6833	8876	27
GCF_013364175.1	6663	8743	18
GCF_036226545.1	9495	6362	25
GCF_038242915.1	6021	10637	29
GCF_035980495.1	6456	12391	26
GCF_003721495.1	7845	11471	27
GCF_003454755.1	6301	5466	27
GCF_017933255.1	8165	6358	27
GCF_036232005.1	6738	6221	27
GCF_029906565.1	6575	6307	27
GCF_042466515.1	9494	20828	19
GCF_036345115.1	8508	6703	29
GCF_013364095.1	5120	13862	29
GCF_026167665.1	6040	4755	24
GCF_022760195.1	8208	9473	27
GCF_031767055.1	7304	3646	27
GCF_036013765.1	9549	8067	14
GCF_024600715.1	5788	2928	32
GCF_036227465.1	7992	3739	27
GCF_008931305.1	7542	7463	27
GCF_036178145.1	8736	11450	27
GCF_041431135.1	8705	3676	18
GCF_036013685.1	8752	4491	25
GCF_036147535.1	7396	6723	23
GCF_036227585.1	7399	5575	27
GCF_001975025.1	7101	8251	23
GCF_011751035.2	7336	6678	27
GCF_036345035.1	8722	10871	25
GCF_036014115.1	7943	7991	27
GCF_035917955.1	7947	4765	27
GCF_009867075.1	6607	10611	27
GCF_031844705.1	6936	6214	15
GCF_036873195.1	6741	12385	29
GCF_036226705.1	8555	10871	25
GCF_013364335.1	6943	8278	29
GCF_019880305.1	7279	6700	28
GCF_025643355.1	6208	8028	28
GCF_036243435.1	8487	10871	29
GCF_036124195.1	7364	6683	28
GCF_016906265.1	7027	10782	27
GCF_035979555.1	7085	8501	25
GCF_034668605.1	6725	13431	23
GCF_009495655.1	7634	7014	23
GCF_002591335.1	8369	11264	18
GCF_036014035.1	7288	9026	19
GCF_022869105.1	6463	11220	27
GCF_003391135.1	7142	9494	26
GCF_036093575.1	8857	8056	27
GCF_035917875.1	8139	2325	23
GCF_036226625.1	7692	3664	27
GCF_009296025.1	6634	27581	27
GCF_036227625.1	7627	6372	27
GCF_003595545.1	9318	12559	27
GCF_001577385.1	6084	10631	29
GCF_030450125.1	6538	7823	15
GCF_020783515.1	5845	8743	27
GCF_008704935.1	6730	6079	28
GCF_035953295.1	6833	11412	27
GCF_001984445.1	7070	6139	22
GCF_002910725.2	6065	10624	32
GCF_036110805.1	9220	5687	25
GCF_037940185.1	6996	10328	27
GCF_036193325.1	8260	4763	27
GCF_029760955.1	6514	7203	27
GCF_030406865.1	7500	7043	27
GCF_036250085.1	6782	13452	29
GCF_041051855.1	8695	7989	15
GCF_015160855.1	8606	4526	15
GCF_036228565.1	7575	7893	23
GCF_000297155.3	6445	11762	28
GCF_947311705.1	5814	10624	29
GCF_002082195.1	7282	9485	29
GCF_002094995.1	6330	6181	23
GCF_036250755.1	7486	6112	29
GCF_015767755.1	6031	6842	27
GCF_036227325.1	8226	2960	27
GCF_035994185.1	7430	7227	27
GCF_041051895.1	9469	12147	14
GCF_036205185.1	7065	7352	27
GCF_015767795.1	6053	5054	27
GCF_024349765.1	7973	6692	28
GCF_034054735.1	6724	6638	27
GCF_007113665.2	10379	4658	18
GCF_003945525.1	6946	11774	23
GCF_019599145.1	8677	9890	27
GCF_036204065.1	8486	8086	23
GCF_003054555.1	7380	7789	18
GCF_041051975.1	8683	3793	21
GCF_002005225.1	6800	10763	31
GCF_964272455.1	7133	17451	17
GCF_036250675.1	7960	8064	23
GCF_003344445.1	8289	3638	23
GCF_026635925.1	5592	2119	29
GCF_036178565.1	7994	5447	27
GCF_038252105.1	7955	8336	27
GCF_028622875.1	7315	9821	27
GCF_000261345.2	6741	13403	27
GCF_007113505.2	10333	4644	20
GCF_037940415.1	6848	10777	27
GCF_030552875.1	7199	3678	16
GCF_001729485.1	7034	6152	28
GCF_002910775.2	6562	5302	18
GCF_001611795.1	7850	10376	19
GCF_000412265.2	7456	11474	27
GCF_041438685.1	8391	9952	15
GCF_028464045.1	7002	10324	27
GCF_035949105.1	9716	8746	24
GCF_035946055.1	6199	14102	26
GCF_036055215.1	8656	6324	27
GCF_036231965.1	7617	7409	21
GCF_002189675.2	8035	4855	27
GCF_036227165.1	10863	7143	23
GCF_036188265.1	6047	8015	27
GCF_041433975.1	9740	8746	22
GCF_007113425.2	10372	4661	20
GCF_000220705.2	5908	4642	27
GCF_041053045.1	9397	9113	18
GCF_036002945.1	8335	9824	15
GCF_034057835.1	7619	8436	27
GCF_036346995.1	8655	6714	23
GCF_036010585.1	7575	10088	27
GCF_036250945.1	9766	7373	27
GCF_036287475.1	8112	4265	27
GCF_035988865.1	7493	11322	23
GCF_015601545.1	5616	10627	29
GCF_030930975.1	6494	4239	21
GCF_036201705.1	8228	2321	23
GCF_001011035.1	6695	5986	23
GCF_008704535.1	6542	5209	27
GCF_030506235.1	6972	6852	22
GCF_014489615.1	6622	10009	27
GCF_011006355.1	6523	23226	29
GCF_035917595.1	7898	10937	23
GCF_041435115.1	8732	5019	18
GCF_020099395.1	6471	7612	28
GCF_036241575.1	6926	10487	27
GCF_035917555.1	6883	5357	27
GCF_036133475.1	9711	7111	23
GCF_036347215.1	7871	3642	23
GCF_900236505.1	7736	3896	23
GCF_025908395.1	9693	19926	27
GCF_037413555.1	6861	6209	29
GCF_035974375.1	9910	26327	23
GCF_035918235.1	9609	7343	26
GCF_036197725.1	9555	2600	28
GCF_036226865.1	6633	5504	27
GCF_036248255.1	8523	30019	15
GCF_030553055.1	6079	7273	18
GCF_036347175.1	7531	9940	28
GCF_027947595.1	6825	3644	29
GCF_035919765.1	7110	13418	22
GCF_036010625.1	7386	11466	27
GCF_030291795.1	7974	11136	18
GCF_035918155.1	8348	6755	27
GCF_036226985.1	6880	13437	29
GCF_001013905.1	6801	6667	28
GCF_035996785.1	9786	4683	27
GCF_041435355.1	8103	8016	19
GCF_004104485.1	7155	7815	22
GCF_014217585.1	7294	6135	24
GCF_020026305.1	7237	7797	27
GCF_036347095.1	6294	7851	27
GCF_005490965.1	6846	10774	18
GCF_027497475.1	7635	8477	28
GCF_003325375.1	6453	10285	27
GCF_002192455.1	6703	9507	23
GCF_035918195.1	8031	7409	21
GCF_036226945.1	7695	9938	23
GCF_021216675.1	5082	3031	27
GCF_036347055.1	6797	3699	29
GCF_036248295.1	7970	8064	23
GCF_035918075.1	8226	2329	23
GCF_036208025.1	6289	4768	29
GCF_036091755.1	8646	4491	25
GCF_031583065.1	6782	11815	27
GCF_008704655.1	7934	9473	27
GCF_036248545.1	7052	13432	28
GCF_002804165.1	6336	10606	27
GCF_036224405.1	6393	7851	27
GCF_022026295.1	6073	10627	29
GCF_036010565.1	9097	12979	23
GCF_014852565.2	8667	6305	27
GCF_035974355.1	8101	2358	23
GCF_035918215.1	9148	2858	27
GCF_013046785.1	6747	6641	15
GCF_041434015.1	6785	4927	24
GCF_041435015.1	9247	5590	15
GCF_003352445.1	6347	10604	27
GCF_041432505.1	8385	5089	24
GCF_002007685.1	6853	6171	27
GCF_035989885.1	7723	4759	27
GCF_036239155.1	5914	10628	29
GCF_035917495.1	8385	2503	29
GCF_036247045.1	5910	10626	29
GCF_025854275.1	6800	8258	27
GCF_036010485.1	6727	4967	29
GCF_000359525.1	5785	10626	29
GCF_035917575.1	6939	10972	29
GCF_001632865.1	6739	8145	29
GCF_013009255.1	8188	6269	23
GCF_035994945.1	6738	5168	27
GCF_036010445.1	7457	11582	27
GCF_036158715.1	7685	8024	23
GCF_008704515.1	6249	7201	27
GCF_023702105.1	6191	5234	29
GCF_025665295.1	7356	8478	28
GCF_035920465.1	8348	2361	26
GCF_041435135.1	9159	6244	22
GCF_014489635.1	8354	7012	23
GCF_042465715.1	8994	9949	15
GCF_040571425.1	6832	6972	22
GCF_029866785.1	7349	11208	28
GCF_000331185.2	8202	9473	27
GCF_036226885.1	8749	9547	27
GCF_035918055.1	10313	6784	23
GCF_035658475.1	7627	3633	23
GCF_036347195.1	7985	2324	29
GCF_027947575.1	7307	7395	23
GCF_015708605.1	6935	6842	27
GCF_008704795.1	8067	7316	27
GCF_028752555.1	7344	6842	27
GCF_036121075.1	7644	8788	27
GCF_036183285.1	8045	6693	23
GCF_027497495.1	6881	7346	29
GCF_036010605.1	9426	3751	27
GCF_035918175.1	9560	5431	16
GCF_000993785.3	5232	6748	29
GCF_001654495.1	6220	5053	29
GCF_020740535.1	6107	15686	29
GCF_036226845.1	8639	10872	29
GCF_035918095.1	7650	5625	29
GCF_036248275.1	7345	6392	23
GCF_009832925.1	6385	4848	18
GCF_036347155.1	6768	7880	23
GCF_030167965.1	6402	10286	20
GCF_022220465.1	6314	4883	28
GCF_000695235.1	7819	11084	28
GCF_030544505.1	5954	12382	17
GCF_021028635.1	6983	10324	27
GCF_005519465.1	6783	6842	27
GCF_006974005.1	8233	8599	27
GCF_003369795.1	6817	7394	29
GCF_026651955.1	6321	11166	27
GCF_009834145.1	6627	6631	27
GCF_000009765.2	7640	7746	23
GCF_000203835.1	8152	7463	22
GCF_036226305.1	7401	5822	27
GCF_022221585.1	8279	4512	28
GCF_009299385.1	6543	5268	27
GCF_008639165.1	7264	4990	27
GCF_003945505.1	6908	5973	29
GCF_002082175.1	6694	10834	27
GCF_014701115.1	7926	6475	15
GCF_015160875.1	6399	3003	27
GCF_030406845.1	6347	12377	18
GCF_034479045.1	5999	10630	29
GCF_015767775.1	6031	6842	27
GCF_016598615.1	9725	5894	17
GCF_022827705.1	6984	11142	28
GCF_041080665.1	7650	6673	27
GCF_034568915.1	7115	11474	27
GCF_017311125.1	6733	10820	22
GCF_036227225.1	10218	15162	27
GCF_008639045.1	6877	5014	27
GCF_032121415.1	6292	13427	27
GCF_036250695.1	7098	9706	23
GCF_024298965.1	9807	11227	23
GCF_030520245.1	7024	9532	18
GCF_003675325.1	6584	12048	23
GCF_015910445.1	6272	3593	26
GCF_006229535.1	8230	9473	27
GCF_016598575.1	4351	9935	31
GCF_041431415.1	7365	7717	23
GCF_036231945.1	6784	10602	23
GCF_036038375.1	8578	11135	23
GCF_036030735.1	8174	8011	23
GCF_036077095.1	8387	9880	23
GCF_000177195.2	6381	13652	27
GCF_041438665.1	6102	10628	18
GCF_031760065.1	6183	4247	27
GCF_001650215.1	9066	8133	17
GCF_036346855.1	8962	8056	27
GCF_035989305.1	8670	26038	23
GCF_007113405.2	10112	4658	20
GCF_041433995.1	6586	9034	23
GCF_036226185.1	6427	7851	27
GCF_036231985.1	7941	8260	21
GCF_036346895.1	7521	8279	27
GCF_036541045.1	6091	6226	29
GCF_035950875.1	7114	10172	27
GCF_034424055.1	7157	7815	22
GCF_036168855.1	9224	5211	29
GCF_021441825.1	7706	2739	27
GCF_034422375.1	7255	10776	27
GCF_017751265.1	7975	8336	27
GCF_016128295.1	7239	7819	27
GCF_016605905.1	5192	6727	29
GCF_018310535.1	8251	5742	23
GCF_007113525.2	10560	4644	20
GCF_035988225.1	8501	9947	23
GCF_036240795.1	7336	5932	29
GCF_008704715.1	8512	12964	23
GCF_034300035.1	7795	8031	23
GCF_036010645.1	8366	9955	27
GCF_004104505.1	7816	2742	27
GCF_035983575.1	8240	9690	21
GCF_035917655.1	7424	7456	23
GCF_036238395.1	5881	10635	29
GCF_036208085.1	8674	6306	27
GCF_036226805.1	7335	7214	27
GCF_036244815.1	8536	2132	23
GCF_036190545.1	6488	7851	27
GCF_035917695.1	7832	6692	28
GCF_003610995.1	5922	9386	29
GCF_041435215.1	9400	6301	25
GCF_001542625.1	9235	5052	17
GCF_014216315.1	6606	3093	18
GCF_004524875.1	6265	12405	29
GCF_035918015.1	6138	9830	25
GCF_001886595.1	7424	4990	27
GCF_025133285.1	5241	13826	29
GCF_035917775.1	7822	10937	27
GCF_036248315.1	10127	6768	27
GCF_013414305.1	8439	16707	18
GCF_036226925.1	8020	8023	27
GCF_036099295.1	7669	8007	23
GCF_000444875.1	6618	6643	27
GCF_041435175.1	7980	4763	21
GCF_012273515.2	8155	5074	18
GCF_041270065.1	6973	2899	18
GCF_011650445.1	7073	9642	29
GCF_035984415.1	8049	7911	19
GCF_030863865.1	6999	10770	18
GCF_008704555.1	6456	4849	28
GCF_036243895.1	6697	6023	26
GCF_035917415.1	5075	7257	29
GCF_003032475.1	8178	8010	18
GCF_042465085.1	7973	9493	25
GCF_019933235.1	6849	8449	28
GCF_002946835.1	7574	4247	20
GCF_041435055.1	7638	8767	18
GCF_003994375.1	7552	8478	27
GCF_032229325.1	7261	6321	15
GCF_036010525.1	7479	6890	27
GCF_035991645.1	8623	3803	23
GCF_030863945.1	7421	6143	18
GCF_002080455.1	7096	6133	28
GCF_017639205.1	7924	11472	27
GCF_035917535.1	7721	6831	28
GCF_023702655.1	7422	7992	15
GCF_022414575.2	5651	6046	32
GCF_035961655.1	6686	7477	29
GCF_036246005.1	7700	7896	27
GCF_001693675.1	6057	5054	27
GCF_031344995.1	5524	4476	18
GCF_021491675.1	6781	13096	27
GCF_035975855.1	9550	4650	29
GCF_036139655.1	8097	7999	16
GCF_041053105.1	7933	5361	19
GCF_009739905.1	6214	4536	27
GCF_025402955.1	7312	8097	18
GCF_022385335.1	8593	6303	27
GCF_024611995.1	7763	7896	22
GCF_018310575.1	7170	3674	25
GCF_024442335.1	7618	3638	15
GCF_036346935.1	6707	6203	27
GCF_036227025.1	7279	8902	23
GCF_024365045.1	6717	10599	27
GCF_033109485.1	6954	8822	23
GCF_036187565.1	8686	12115	26
GCF_024752535.1	6518	23215	25
GCF_036346815.1	7186	7823	27
GCF_010669165.1	8010	8291	18
GCF_037126205.1	7560	12084	27
GCF_020616555.1	8831	2138	23
GCF_003330845.1	7415	3568	28
GCF_015767735.1	6040	5466	27
GCF_029167005.1	8292	6353	27
GCF_027942015.1	7000	11471	27
GCF_036194065.1	8020	4538	27
GCF_036226385.1	9852	9931	27
GCF_018255875.1	6958	11445	15
GCF_001767375.1	6475	6128	29
GCF_028885415.1	8034	3639	29
GCF_040746085.1	5214	8256	18
GCF_036088315.1	6160	3630	23
GCF_002128305.1	5341	15813	18
GCF_041080625.1	9587	7884	25
GCF_036227265.1	6973	12806	27
GCF_009834105.1	6173	10627	29
GCF_018128905.1	8636	2395	21
GCF_023614235.1	4196	2445	27
GCF_006088715.1	8813	7419	27
GCF_041438585.1	6103	10637	18
GCF_018604545.1	7588	3638	23
GCF_003945545.1	7108	6678	27
GCF_002288075.1	5923	4090	27
GCF_036013045.1	7738	6828	28
GCF_036870975.1	7294	6137	15
GCF_041052385.1	8908	9942	18
GCF_040556325.1	6440	3230	22
GCF_002803845.1	7550	11445	27
GCF_023498005.1	8435	8263	23
GCF_001431765.1	6066	10625	29
GCF_035952475.1	7993	8001	27
GCF_003330865.1	7716	8022	23
GCF_007363395.1	7821	7393	27
GCF_041438605.1	5672	10638	18
GCF_036227125.1	7518	12309	27
GCF_038662715.1	5987	9546	29
GCF_033216215.1	8018	6055	23
GCF_036199905.1	6512	7354	27
GCF_019703895.1	7852	6631	27
GCF_036195325.1	7034	5627	27
GCF_035989285.1	9254	8236	27
GCF_014295035.1	6443	8276	28
GCF_018141485.1	6963	8254	27
GCF_024442315.1	7623	3638	23
GCF_036346915.1	7502	6894	27
GCF_035955795.1	6157	10627	29
GCF_000739105.1	7294	7459	23
GCF_041438725.1	7762	6312	18
GCF_036181745.1	7016	6355	25
GCF_036227005.1	7087	8907	27
GCF_001660045.1	6817	5494	27
GCF_036229765.1	7599	5582	23
GCF_040730185.1	7254	6832	19
GCF_025957665.1	5734	10630	29
GCF_036082875.1	9407	3751	20
GCF_036130235.1	7252	5350	29
GCF_019287315.1	7054	10931	22
GCF_036203305.1	7809	8279	27
GCF_017358145.1	6953	10113	27
GCF_036607905.1	5789	6522	23
GCF_036227365.1	8863	8041	24
GCF_036189065.1	6388	6903	27
GCF_036226365.1	8620	7276	27
GCF_009834125.1	7596	9496	28
GCF_036250635.1	6897	13432	28
GCF_014701095.1	6642	3633	27
GCF_009857135.1	6355	6427	27
GCF_002847285.1	6636	5980	29
GCF_030406905.1	6767	3019	18
GCF_036227285.1	9385	6093	25
GCF_027625935.1	8405	4612	27
GCF_024499195.1	5835	10630	25
GCF_036967205.1	7689	3036	27
GCF_023923245.1	7686	6936	18
GCF_016467295.1	7333	7811	23
GCF_036227245.1	6903	10850	27
GCF_035940175.1	6505	12393	26
GCF_036195045.1	7167	7287	27
GCF_029167025.1	8200	11081	28
GCF_036048035.1	7140	20847	28
GCF_036250715.1	7253	5862	27
GCF_040529335.1	7584	5190	19
GCF_002848525.1	5430	2367	22
GCF_023277745.1	7716	6470	23
GCF_036347015.1	8651	6714	23
GCF_035917755.1	8014	10937	23
GCF_028736035.1	9834	10805	18
GCF_036226905.1	8844	10871	29
GCF_035983595.1	8890	7394	27
GCF_000364805.1	6493	12384	29
GCF_026898115.1	7686	12044	26
GCF_035918035.1	7381	8018	28
GCF_000816025.1	8549	11132	28
GCF_026810505.1	7447	6888	27
GCF_001598115.1	8791	11154	27
GCF_009498275.1	7426	4882	23
GCF_028898845.1	7989	11011	28
GCF_014216335.1	5620	10649	18
GCF_035917675.1	7898	6826	28
GCF_036347135.1	9495	4677	21
GCF_035578105.1	6863	8804	27
GCF_904440645.1	6749	4626	27
GCF_003963535.1	9021	6790	19
GCF_036226825.1	6633	5504	27
GCF_003074055.1	6735	6181	29
GCF_035917795.1	6567	4831	27
GCF_017526105.1	7277	9228	27
GCF_035918115.1	6887	5357	23
GCF_040782645.1	8509	4515	18
GCF_041435195.1	7801	7266	18
GCF_036485475.1	5515	4618	27
GCF_036189845.1	6415	7941	27
GCF_036108815.1	8014	1885	23
GCF_036127095.1	7902	5703	29
GCF_032229305.1	7657	2134	29
GCF_036177905.1	9320	16350	23
GCF_036103115.1	9145	5183	29
GCF_003665435.1	6643	8744	26
GCF_036010505.1	6681	2786	23
GCF_035974335.1	6876	11322	15
GCF_003994395.1	7518	10560	27
GCF_035917435.1	6916	8896	27
GCF_009789635.1	6567	3545	27
GCF_008704495.1	8523	8224	15
GCF_003208035.1	7186	6916	27
GCF_036346295.1	7670	8129	25
GCF_041435155.1	7758	8370	18
GCF_036061255.1	5915	7835	23
GCF_000092385.1	9674	11562	27
GCF_032598905.1	8853	10568	27
GCF_008704575.1	6802	6477	27

## Sheet: S3
Conserved clusters IDs (genes occuring in one copy)
Cluster 1
Cluster 2
Cluster 3
Cluster 4
Cluster 10
Cluster 11
Cluster 12
Cluster 55
Cluster 56
Cluster 88
Cluster 90
Cluster 91
Cluster 1755
Cluster 1796
Cluster 1826
Cluster 2031
Cluster 2067
Cluster 2638
Cluster 2989
Cluster 5355
Cluster 5359
Cluster 5397
Cluster 5423
Cluster 5476
Cluster 5592
Cluster 5622
Cluster 5630
Cluster 5685
Cluster 5689
Cluster 5696
Cluster 6620
Cluster 6630
Cluster 6638
Cluster 6813
Cluster 9204
Cluster 9405
Cluster 9408
Cluster 9431
Cluster 9442
Cluster 9463
Cluster 9477
Cluster 9569
Cluster 9583
Cluster 9591
Cluster 9608
Cluster 9612
Cluster 9623
Cluster 9693
Cluster 9720
Cluster 9731
Cluster 9786
Cluster 9856
Cluster 9865
Cluster 9931
Cluster 9976
Cluster 9985
Cluster 10013
Cluster 10038
Cluster 10057
Cluster 10061
Cluster 10139
Cluster 10206
Cluster 10224
Cluster 10226
Cluster 10235
Cluster 10336
Cluster 10428
Cluster 10490
Cluster 10535
Cluster 10604
Cluster 10635
Cluster 10685
Cluster 10730
Cluster 10743
Cluster 10837
Cluster 10850
Cluster 11799
Cluster 13384
Cluster 13527
Cluster 13593
Cluster 13627
Cluster 13649
Cluster 13676
Cluster 13679
Cluster 13708
Cluster 13751
Cluster 13772
Cluster 13773
Cluster 13800
Cluster 13841
Cluster 13842
Cluster 13856
Cluster 13885
Cluster 13896
Cluster 13908
Cluster 13911
Cluster 13927
Cluster 13962
Cluster 14996
Cluster 15214
Cluster 15263
Cluster 15268
Cluster 15270
Cluster 15319
Cluster 15362
Cluster 15363
Cluster 15412
Cluster 15451
Cluster 15452
Cluster 15524
Cluster 15603
Cluster 15604
Cluster 15606
Cluster 15665
Cluster 15668
Cluster 15722
Cluster 15788
Cluster 15821
Cluster 15921
Cluster 16015
Cluster 16164
Cluster 16310
Cluster 16330
Cluster 16358
Cluster 16387
Cluster 16495
Cluster 16598
Cluster 16627
Cluster 16635
Cluster 16638
Cluster 16686
Cluster 16706
Cluster 16745
Cluster 17234
Cluster 17363
Cluster 18422
Cluster 19097
Cluster 19189
Cluster 19192
Cluster 19271
Cluster 19282
Cluster 19305
Cluster 19319
Cluster 19327
Cluster 19331
Cluster 19332
Cluster 19368
Cluster 19423
Cluster 19425
Cluster 19428
Cluster 19500
Cluster 19509
Cluster 19529
Cluster 19539
Cluster 19593
Cluster 19688
Cluster 19704
Cluster 19712
Cluster 19814
Cluster 19823
Cluster 19852
Cluster 19854
Cluster 19867
Cluster 19873
Cluster 19972
Cluster 20047
Cluster 20052
Cluster 20077
Cluster 20083
Cluster 20086
Cluster 20096
Cluster 20098
Cluster 20101
Cluster 20199
Cluster 20201
Cluster 20220
Cluster 20382
Cluster 20479
Cluster 20509
Cluster 20511
Cluster 20634
Cluster 20638
Cluster 20766
Cluster 20774
Cluster 20787
Cluster 20790
Cluster 20801
Cluster 21473
Cluster 21656
Cluster 21672
Cluster 21919
Cluster 21926
Cluster 22288
Cluster 22448
Cluster 22465
Cluster 22655
Cluster 22937
Cluster 22955
Cluster 24544
Cluster 24619
Cluster 25423
Cluster 25586
Cluster 33898
Cluster 54472
Cluster 2578

## Sheet: S4
Clusters (include gene showing duplication in one strain)
Conserved clusters IDs	Duplication	Accession n°	Species
Cluster 1451	1 strain	GCF_021496465.1	S. collinus SQ
Cluster 1455	1 strain	GCF_021496465.1	S. collinus SQ
Cluster 1470	1 strain	GCF_021496465.1	S. collinus SQ
Cluster 1479	1 strain	GCF_021496465.1	S. collinus SQ
Cluster 1527	1 strain	GCF_021496465.1	S. collinus SQ
Cluster 2080	1 strain	GCF_015767755.1 end of chromosome (WP_003955554.1)	S. clavuligerus F1D4
Cluster 3511	1 strain	GCF_021496465.1	S. collinus SQ
Cluster 3519	1 strain	GCF_024223055.1	S. collinus SQ
Cluster 3672	1 strain	GCF_021496465.1	S. collinus SQ
Cluster 3781	1 strain	GCF_021496465.1	S. collinus SQ
Cluster 5726	1 strain	GCF_036013585.1	Streptomyces sp. NBC_00496
Cluster 5759	1 strain	GCF_021496465.1	S. collinus SQ
Cluster 6273	1 strain	GCF_000935185.3	S. noursei CK-15
Cluster 10540	1 strain	GCF_000935185.3	S. noursei CK-15
Cluster 13314	1 strain	GCF_036158715.1	Streptomyces sp. NBC_00316
Cluster 13513	1 strain	GCF_033216215.1	S. coeruleorubidus CICC 11043
Cluster 13947	1 strain	GCF_015767755.1	S. clavuligerus F1D4
Cluster 14109	1 strain	GCF_036013585.1	Streptomyces sp. NBC_00496
Cluster 14112	1 strain	GCF_036013585.1	Streptomyces sp. NBC_00496
Cluster 14373	1 strain	GCF_036013585.1	Streptomyces sp. NBC_00496
Cluster 15566	1 strain	GCF_022414575.2	Streptomyces sp. MUM 178J
Cluster 16471	1 strain	GCF_013423905.1	Streptomyces sp. NEAU-sy36
Cluster 16473	1 strain	GCF_013423905.1	Streptomyces sp. NEAU-sy36
Cluster 16511	1 strain	GCF_013423905.1	Streptomyces sp. NEAU-sy36
Cluster 16519	1 strain	GCF_013423905.1	Streptomyces sp. NEAU-sy36
Cluster 16534	1 strain	GCF_013423905.1	Streptomyces sp. NEAU-sy36
Cluster 16535	1 strain	GCF_013423905.1	Streptomyces sp. NEAU-sy36
Cluster 5369	1 strain	GCF_002946835.1	S. dengpaensis XZHG99
Cluster 5490	1 strain	GCF_035917575.1	Streptomyces sp. NBC_01788
Cluster 9714	1 strain	GCF_003054555.1	S. lunaelactis MM109
Cluster 10489	1 strain	GCF_035983595.1	Streptomyces sp. NBC_01334
Cluster 11469	1 strain	GCF_031679605.1	S. luomodiensis SCA4-21
Cluster 13598	1 strain	GCF_041053115.1	Streptomyces sp. Y1
Cluster 15385	1 strain	GCF_036967205.1	Streptomyces sp. Q6
Cluster 16005	1 strain	GCF_036231355.1	Streptomyces sp. NBC_01431
Cluster 18559	1 strain	GCF_004795715.1	Streptomyces sp. SS52
Cluster 19299	1 strain	GCF_036088315.1	Streptomyces sp. NBC_00344
Cluster 19700	1 strain	GCF_021496785.1	Streptomyces sp. A1-5
Cluster 24042	1 strain	GCF_036346295.1	Streptomyces sp. NBC_00536
Cluster 25559	1 strain	GCF_021545335.1	Streptomyces sp. GQFP

## Sheet: S5
Clusters (include gene showing duplication in two or more strain)
Conserved clusters IDs	Duplication	Accession
Cluster 3509	2 strains	GCF_024223055.1, GCF_021496465.1
Cluster 3682	2 strains	GCF_036346615.1, GCF_021496465.1
Cluster 6798	2 strains	GCF_040114435.1, GCF_021496465.1
Cluster 14374	2 strains	GCF_024223055.1, GCF_036013585.1
Cluster 14532	2 strains	GCF_024223055.1, GCF_036013585.1
Cluster 14538	2 strains	GCF_024223055.1, GCF_036013585.1
Cluster 14573	2 strains	GCF_024223055.1, GCF_036013585.1
Cluster 14616	2 strains	GCF_024223055.1, GCF_036013585.1
Cluster 16548	2 strains	GCF_036250695.1, GCF_013423905.1
Cluster 24325	2 strains	GCF_036084755.1, GCF_000935185.3
Cluster 32590	2 strains	GCF_036013585.1, GCF_035917295.1
Cluster 32591	2 strains	GCF_036013585.1, GCF_035917295.1
Cluster 14180	3 strains	GCF_024218735.1, GCF_024223055.1, GCF_036013585.1,
Cluster 14508	3 strains	GCF_024223055.1, GCF_035975855.1, GCF_036013585.1,
Cluster 13958	2 strains	GCF_015910445.1, GCF_036227505.1
Cluster 13909	2 strains	GCF_003261055.1, GCF_020616555.1
Cluster 50	3 strains	GCF_036178845.1, GCF_035918175.1, GCF_036345055.1,
Cluster 16729	3 strains	GCF_037993025.1, GCF_041053105.1, GCF_033343995.1,
Cluster 15088	3 strains	GCF_036014035.1, GCF_013364155.1, GCF_041433995.1,
Cluster 19775	6 strains	GCF_026153355.1, GCF_035917275.1, GCF_030551255.1, GCF_036077095.1, GCF_024349765.1, GCF_041283565.1
Cluster 19445	5 strains	GCF_035917215.1, GCF_036237275.1, GCF_041053115.1, GCF_003675325.1, GCF_036826855.1,
Cluster 13703	6 strains	GCF_035991645.1, GCF_036248295.1, GCF_036250675.1, GCF_009498275.1, GCF_036158715.1, GCF_041438805.1
Cluster 34477	7 strains	GCF_028198125.1, GCF_036013645.1, GCF_008704715.1, GCF_036010565.1, GCF_035962435.1, GCF_013375055.1, GCF_036345055.1,
Cluster 14026	9 strains	GCF_020783595.1, GCF_003665435.1, GCF_020783635.1, GCF_020783575.1, GCF_020783535.1, GCF_036013585.1, GCF_020783615.1, GCF_020783555.1, GCF_020783515.1,
Cluster 19662	9 strains	GCF_028870195.1, GCF_036208025.1, GCF_000816025.1, GCF_036346995.1, GCF_003173275.1, GCF_027626975.1, GCF_031844685.1, GCF_036347015.1, GCF_036167175.1,
Cluster 14352	11 strains	GCF_027497495.1, GCF_035979555.1, GCF_036013785.1, GCF_036194065.1, GCF_029760955.1, GCF_024223055.1, GCF_035989305.1, GCF_036346895.1, GCF_036013585.1, GCF_001941845.1, GCF_036226365.1,
Cluster 2065	25 strains	GCF_008931305.1, GCF_018310575.1, GCF_008704445.1, GCF_000203835.1, GCF_037413555.1, GCF_036196325.1, GCF_036226945.1, GCF_012044595.1, GCF_036187565.1, GCF_021383925.1, GCF_029760955.1, GCF_029866785.1, GCF_013364375.1, GCF_036172715.1, GCF_008704575.1, GCF_033406955.1, GCF_035917655.1, GCF_000739105.1, GCF_003950055.1, GCF_030552875.1, GCF_036541045.1, GCF_035918035.1, GCF_036226645.1, GCF_0410…
Cluster 1226	19 strains	GCF_036178845.1, GCF_007113405.2, GCF_036248315.1, GCF_036227165.1, GCF_036227445.1, GCF_012273515.2, GCF_035949105.1, GCF_035917275.1, GCF_027107535.1, GCF_007113425.2, GCF_030490905.1, GCF_007113665.2, GCF_007113525.2, GCF_036069355.1, GCF_036202585.1, GCF_036013585.1, GCF_007113505.2, GCF_036227365.1, GCF_016598615.1,
Cluster 9943	28 strains	GCF_017933115.1, GCF_021665875.1, GCF_017933255.1, GCF_009184865.1, GCF_030294945.1, GCF_000203835.1, GCF_036013605.1, GCF_019599145.1, GCF_036226885.1, GCF_035917275.1, GCF_036013565.1, GCF_030551255.1, GCF_017933235.1, GCF_035962435.1, GCF_030028635.1, GCF_036346855.1, GCF_029011865.1, GCF_013375055.1, GCF_029167005.1, GCF_036013765.1, GCF_041435195.1, GCF_036227485.1, GCF_031597775.1, GCF_0000…
Cluster 14531	76 strains	GCF_041438905.1, GCF_036346935.1, GCF_011820545.1, GCF_036226405.1, GCF_035974355.1, GCF_035917935.1, GCF_035991645.1, GCF_014673495.1, GCF_036237215.1, GCF_035917255.1, GCF_041435395.1, GCF_031583065.1, GCF_036244815.1, GCF_030719235.1, GCF_009834145.1, GCF_036208025.1, GCF_035917155.1, GCF_035960815.1, GCF_035954955.1, GCF_035952475.1, GCF_004328625.1, GCF_030719255.1, GCF_024223055.1, GCF_0361…

## Sheet: S6
Clusters (include gene showing duplication or triplication)
Conserved clusters IDs	Duplication	Accession n°	Triplication	Accession n°
Cluster 13	1 strain	GCF_008704655.1	5 strains	GCF_000331185.1; GCF_022760195.1; GCF_006229535.1; GCF_038252105.1; GCF_017751265.1
Cluster 41	37 strains	GCF_036178845.1; GCF_035917255.1; GCF_019880305.1; GCF_007113405.2; GCF_032105745.1; GCF_018310535.1; GCF_032927875.1; GCF_036013815.1; GCF_000444875.1; GCF_035917695.1; GCF_029760955.1; GCF_017352335.1; GCF_035987325.1; GCF_025642155.1; GCF_007113425.2; GCF_041053045.1; GCF_036237135.1; GCF_036091755.1; GCF_007113665.2; GCF_007113525.2; GCF_001013905.1; GCF_036199905.1; GCF_036014095.1; GCF_0360…	2 strains	GCF_036110805.1; GCF_041435015.1
Cluster 10414	53 strains	GCF_036226685.1; GCF_036178845.1; GCF_036180305.1; GCF_036013645.1; GCF_036030735.1; GCF_007113405.2; GCF_036243495.1; GCF_036248315.1; GCF_041435215.1; GCF_025642135.1; GCF_002591335.1; GCF_036227165.1; GCF_031767055.1; GCF_036014075.1; GCF_032927875.1; GCF_036347215.1; GCF_036226925.1; GCF_035954115.1; GCF_003610995.1; GCF_035949105.1; GCF_041435135.1; GCF_036075115.1; GCF_036073155.1; GCF_0370…	4 strains	GCF_036091755.1; GCF_036014095.1; GCF_036013935.1; GCF_036013685.1
Cluster 48615	88 strains	GCF_029392895.1; GCF_036226905.1; GCF_011820545.1; GCF_036084755.1; GCF_035974355.1; GCF_041051855.1; GCF_003330845.1; GCF_009796285.1; GCF_015710995.1; GCF_036013645.1; GCF_036345115.1; GCF_036203305.1; GCF_008642375.1; GCF_013009255.1; GCF_031583065.1; GCF_035918175.1; GCF_041053035.1; GCF_007113405.2; GCF_001636945.3; GCF_041435215.1; GCF_025642135.1; GCF_036873705.1; GCF_036227165.1; GCF_0362…	11 strains	GCF_036178845.1; GCF_009789635.1; GCF_036248315.1; GCF_036347135.1; GCF_035949105.1; GCF_003330865.1; GCF_036237275.1; GCF_036345075.1; GCF_036069355.1; GCF_036250945.1; GCF_036202585.1
Cluster 19209	2 strains	GCF_024218735.1; GCF_038250085.1	1 strain	GCF_024223055.1
Cluster 16417	28 strains	GCF_035917115.1; GCF_036013605.1; GCF_033547115.1; GCF_001636945.3; GCF_024701375.2; GCF_019599145.1; GCF_036227165.1; GCF_002943895.1; GCF_003595545.1; GCF_035917135.1; GCF_009299385.1; GCF_036013665.1; GCF_036013625.1; GCF_036013045.1; GCF_036013565.1; GCF_036346855.1; GCF_028421465.1; GCF_036057275.1; GCF_024612035.1; GCF_036013765.1; GCF_036208085.1; GCF_036055215.1; GCF_035978755.1; GCF_0359…	10 strains	GCF_041431155.1; GCF_036346085.1; GCF_036196325.1; GCF_036347155.1; GCF_036227225.1; GCF_036187565.1; GCF_035983595.1; GCF_013085465.1; GCF_036013585.1; GCF_036226645.1
Cluster 15756	10 strains	GCF_036237215.1; GCF_035917255.1; GCF_030719235.1; GCF_041435215.1; GCF_035952475.1; GCF_035974375.1; GCF_030719255.1; GCF_041435455.1; GCF_036195045.1; GCF_036181745.1;	1 strain	GCF_035917295.1

## Sheet: S7
Other Clusters (multirepeated)
Conserved clusters IDs	Duplication	Accession n°	Triplication	Accession n°	Quadruplication	Accession n°	Quintuplication	Accession n°
Cluster 15448	43 strains	GCF_040114435_1; GCF_036240795_1; GCF_008639165_1; GCF_036227405_1; GCF_015710995_1; GCF_008642375_1; GCF_041435155_1; GCF_002943895_1; GCF_036226445_1; GCF_008705255_1; GCF_035917415_1; GCF_009299385_1; GCF_001886595_1; GCF_036246005_1; GCF_009936315_1; GCF_036237275_1; GCF_041431135_1; GCF_025643355_1; GCF_041053115_1; GCF_031344995_1; GCF_035991205_1; GCF_024298965_1; GCF_002009175_1; GCF_0362…	-	-	1 strain	GCF_013375055.1	-	-
Cluster 13576	248 strains	GCF_025252265_1; GCF_041431095_1; GCF_011751035_2; GCF_036010365_1; GCF_021665875_1; GCF_040730185_1; GCF_001735805_1; GCF_036346935_1; GCF_036227125_1; GCF_011820545_1; GCF_036084755_1; GCF_008639165_1; GCF_037414505_1; GCF_019378935_1; GCF_028198125_1; GCF_036227265_1; GCF_014673495_1; GCF_036175285_1; GCF_036227405_1; GCF_003330845_1; GCF_008705135_1; GCF_904440645_1; GCF_036013645_1; GCF_0362…	75 strains	GCF_020034615_2; GCF_041438685_1; GCF_001267885_1; GCF_036010645_1; GCF_036248295_1; GCF_036250675_1; GCF_024499195_1; GCF_035918175_1; GCF_008642335_1; GCF_025854275_1; GCF_036196325_1; GCF_007113405_2; GCF_036227165_1; GCF_005490965_1; GCF_035996785_1; GCF_037940415_1; GCF_036226885_1; GCF_036227225_1; GCF_036187565_1; GCF_035917215_1; GCF_000444875_1; GCF_036226925_1; GCF_036014015_1; GCF_0361…	10 strains	GCF_036178845_1; GCF_036248315_1; GCF_036227445_1; GCF_018866325_1; GCF_036073155_1; GCF_036069355_1; GCF_036202585_1; GCF_036227365_1; GCF_036088315_1; GCF_027625935_1;	2 strains	GCF_036237235_1; GCF_035917175_1;
	Cluster 14144	MerR family transcriptional regulator, helix-turn-helix domain-containing protein
n° of strains	n° of copy	Accession number
340	1	GCF_030450125_1; GCF_026427415_1; GCF_036240795_1; GCF_035917775_1; GCF_006516935_1; GCF_035917395_1; GCF_017933115_1; GCF_020034615_2; GCF_029392895_1; GCF_036227125_1; GCF_011820545_1; GCF_041438685_1; GCF_020790115_1; GCF_008639165_1; GCF_018310575_1; GCF_026153355_1; GCF_017933255_1; GCF_035917935_1; GCF_041051855_1; GCF_002910725_2; GCF_001267885_1; GCF_009184865_1; GCF_026239535_1; GCF_0033…
234	2	GCF_003352445_1; GCF_040114435_1; GCF_036193325_1; GCF_011751035_2; GCF_021665875_1; GCF_040730185_1; GCF_036010505_1; GCF_008931305_1; GCF_036226905_1; GCF_035917115_1; GCF_036014035_1; GCF_035917435_1; GCF_019378935_1; GCF_036227265_1; GCF_035991645_1; GCF_036180305_1; GCF_014673495_1; GCF_036010645_1; GCF_030294945_1; GCF_041431155_1; GCF_036013645_1; GCF_002128305_1; GCF_036203305_1; GCF_0362…
120	3	GCF_036226685_1; GCF_041431095_1; GCF_041438905_1; GCF_036173045_1; GCF_037414505_1; GCF_035974355_1; GCF_036178845_1; GCF_035983575_1; GCF_904440645_1; GCF_041433975_1; GCF_030719275_1; GCF_036345255_1; GCF_009789635_1; GCF_021491675_1; GCF_041435155_1; GCF_037413555_1; GCF_007113405_2; GCF_036248315_1; GCF_023923245_1; GCF_036013545_1; GCF_025642135_1; GCF_036205185_1; GCF_036010325_1; GCF_0361…
59	4	GCF_036010365_1; GCF_036226405_1; GCF_036084755_1; GCF_036227405_1; GCF_036206005_1; GCF_036237215_1; GCF_009796285_1; GCF_035917255_1; GCF_036231965_1; GCF_041435115_1; GCF_036248295_1; GCF_041435395_1; GCF_036030735_1; GCF_036250675_1; GCF_023498005_1; GCF_036061255_1; GCF_030719235_1; GCF_036250635_1; GCF_036346105_1; GCF_035960815_1; GCF_036195325_1; GCF_035917215_1; GCF_035952475_1; GCF_0362…
21	5	GCF_036175285_1; GCF_036226745_1; GCF_003721495_1; GCF_036227165_1; GCF_036237395_1; GCF_037940415_1; GCF_002803845_1; GCF_036010605_1; GCF_012273515_2; GCF_036178565_1; GCF_035917915_1; GCF_036073155_1; GCF_041435175_1; GCF_036227465_1; GCF_036069355_1; GCF_008704535_1; GCF_036010385_1; GCF_036178145_1; GCF_036014235_1; GCF_036227365_1; GCF_035917295_1;
11	6	GCF_036244815_1; GCF_027942015_1; GCF_036227445_1; GCF_036139655_1; GCF_041431415_1; GCF_035917955_1; GCF_036013835_1; GCF_028421465_1; GCF_036082875_1; GCF_036231985_1; GCF_036178905_1;
2	7	GCF_036063235_1; GCF_023273835_1;
3	8	GCF_036010625_1; GCF_036347195_1; GCF_000412265_2;
1	11	GCF_035918235_1;

## Sheet: S8
Conserved clusters IDs (genes occuring in one copy) - synteny
Cluster ID	Annotation	Occurrence	Occurrence %	Annotated genes	Genes name	Max n° of repetition in one genome	Co-occurrence	Co-occurrence %
Cluster 1	response regulator transcription factor	927/929	0.997847	K07124	uncharacterized protein	1	812/927	0.875944
				K13015	UDP-N-acetyl-D-glucosamine dehydrogenase	1	733/927	0.790723
				K00088	IMPDH, guaB	2	Two copies: 862/927 One copy: 24/927 Sum: 886/927	0.955771
				K18955	whiB	1	862/927	0.929881
				K03088	rpoE	1	887/927	0.95685
Cluster 2	hypothetical protein SCO3327 [Streptomyces coelicolor A3(2)] 30S ribosomal protein bS22 [Actinomycetes]	929/929	1	K03088	rpoE	1	873/929	0.93972
				K04768	acuC, acetoin utilization protein AcuC	1	853/929	0.918192
				K01784	galE, UDP-glucose 4-epimerase	1	843/929	0.907427
Cluster 3	developmental transcriptional regulator BldC	929/929	1	K00764	purF,amidophosphoribosyltransferase	1	865/929	0.931109
				K01933	purM. phosphoribosylformylglycinamidine cyclo-ligase	1	861/929	0.926803
				K00271	vdh, valine dehydrogenase (NAD+)	1	848/929	0.912809
				K03578	hrpA, ATP-dependent RNA helicase HrpA	1	835/929	0.898816
Cluster 4	RNA polymerase-binding protein RbpA	0.996771	0.996771	K01810	GPI, pgi, glucose-6-phosphate isomerase	1	830/926	0.896328
				K00134	gapA, glyceraldehyde 3-phosphate dehydrogenase	1	871/926	0.940605
				K00927	pgk, phosphoglycerate kinase	1	849/926	0.916847
				K01803	tpiA, triosephosphate isomerase	1	861/926	0.929806
				K03075	secG, preprotein translocase subunit SecG	1	890/926	0.961123
Cluster 10	type II toxin-antitoxin system VapB family antitoxin	0.998924	0.998924	K11991	tadA, tRNA(adenine34) deaminase [EC:3.5.4.33]	1	781/928	0.841595
				K00761	upp, uracil phosphoribosyltransferase [EC:2.4.2.9]	1	878/928	0.946121
Cluster 11	transcriptional regulator BldD	0.996771	0.996771	K01956	carA, carbamoyl-phosphate synthase small subunit [EC:6.3.5.5]	1	426/463	0.920086
				K03625	nusB, transcription antitermination protein NusB	1	865/926	0.934125
				K02356	efp, elongation factor P	1	885/926	0.955724
				K01465	pyrC, dihydroorotase [EC:3.5.2.3]	1	854/926	0.922246
				K00609	pyrB, aspartate carbamoyltransferase catalytic subunit [EC:2.1.3.2]	1	863/926	0.931965
				K02825	pyrR. pyrimidine operon attenuation protein / uracil phosphoribosyltransferase [EC:2.4.2.9]	1	866/926	0.935205
Cluster 12	RNA polymerase-binding protein RbpA	0.995694	0.995694	K03719	lrp, Lrp/AsnC family transcriptional regulator, leucine-responsive regulatory protein	1	856/925	0.925405
				K00721	DPM1, dolichol-phosphate mannosyltransferase [EC:2.4.1.83]	1	834/925	0.901622
				K07113	fxsA, UPF0716 protein FxsA (poorly characterized	1	845/925	0.913514
				K01126	glpQ, ugpQ, Name. glycerophosphoryl diester phosphodiesterase [EC:3.1.4.46]	1	782/925	0.845405
				K06902	UMF1, MFS transporter, UMF1 family	1	735/925	0.794595
Cluster 55	hypothetical protein	0.997847	0.997847	K03086	rpoD, RNA polymerase primary sigma factor	1	852/927	0.919094
				K02470	gyrB, DNA gyrase subunit B [EC:5.6.2.2]	1	857/927	0.924488
Cluster 56	small basic family protein	0.997847	0.997847	K08483	ptsI, phosphoenolpyruvate-protein phosphotransferase (PTS system enzyme I) [EC:2.7.3.9]	1	842/927	0.908306
				K02777	crr, sugar PTS system EIIA component [EC:2.7.1.-]	1	850/927	0.916936
				K08999	uncharacterized protein	1	910/927	0.981661
				K08744	CLS, cardiolipin synthase (CMP-forming) [EC:2.7.8.41]	1	877/927	0.946063
				K16881	mannose-1-phosphate guanylyltransferase / phosphomannomutase [EC:2.7.7.13 5.4.2.8]	2	860/927 Two copies: 1/927	0.927724
Cluster 88	cellulose-binding protein	0.997847	0.997847	K01990	ABC-2.A, ABC-2 type transport system ATP-binding protein	2	Two copies: 762/927 One copy: 85/927 Sum: 847/927	0.9137
				K07588	argK, GTPase [EC:3.6.5.-]	1	861/927	0.928803
				K01992	ABC-2.P, ABC-2 type transport system permease protein	1	813/927	0.877023
				K00626	atoB, acetyl-CoA C-acetyltransferase	1	859/927	0.926645
				K05606	epi, methylmalonyl-CoA/ethylmalonyl-CoA epimerase	1	875/927	0.943905
Cluster 90	DUF3039 domain-containing protein	929/929	1	K03530	hupB, DNA-binding protein HU-beta	1	862/929	0.927879
				K00790	murA, UDP-N-acetylglucosamine 1-carboxyvinyltransferase [EC:2.5.1.7]	1	869/929	0.935414
				K00027	sfcA, maeA, malate dehydrogenase (oxaloacetate-decarboxylating) [EC:1.1.1.38]	1	738/929	0.794403
				K12373	HEXA_B. Name. hexosaminidase [EC:3.2.1.52]	2	Two copies: 1/929 One copy: 802/929 Sum: 803/929	0.86437
				K07735	algH; putative transcriptional regulator	1	865/929	0.931109
Cluster 91	iron-sulfur cluster insertion protein ErpA	0.997847	0.997847	K02275	coxB, ctaC, cytochrome c oxidase subunit II [EC:7.1.1.9]	1	813/927	0.877023
				K04487	scS, NFS1. Name. cysteine desulfurase [EC:2.8.1.7]	1	829/927	0.894283
				K03517	nadA, quinolinate synthase [EC:2.5.1.72]	1	856/927	0.923409
				K00856	adoK, adenosine kinase [EC:2.7.1.20]	1	863/927	0.93096
Cluster 1755	PP2C family protein-serine/threonine phosphatase	0.969795	0.969795	K11735	gabP, GABA permease	1	764/899	0.849833
				K05522	nei, endonuclease VIII	1	791/899	0.879867
				K01808	rpiB, ribose 5-phosphate isomerase B [EC:5.3.1.6]	1	838/899	0.932147
Cluster 1796	xanthine dehydrogenase family protein molybdopterin-binding subunit	0.986006	0.986006	K12373	HEXA_B, hexosaminidase [EC:3.2.1.52]	2	Two copies: 1/916 One copy: 804/916 Sum: 805/929	0.866523
Cluster 1826	response regulator transcription factor	0.963402	0.963402	K01784	galE, UDP-glucose 4-epimerase [EC:5.1.3.2]	1	771/895	0.861453
				K00965	galT, UDPglucose--hexose-1-phosphate uridylyltransferase [EC:2.7.7.12]	1	685/895	0.765363
				K00849	galK, galactokinase [EC:2.7.1.6]	1	703/895	0.785475
				K00598	tam, trans-aconitate 2-methyltransferase [EC:2.1.1.144]	1	817/895	0.912849
Cluster 2031	response regulator transcription factor	0.815931	0.815931	K02112	atpD, F-type H+/Na+-transporting ATPase subunit beta [EC:7.1.2.2 7.2.2.1]	1	672/758	0.886544
				K02115	atpG, F-type H+-transporting ATPase subunit gamma	1	643/758	0.848285
				K00798	pduO, cob(I)alamin adenosyltransferase [EC:2.5.1.17].	1	686/758	0.905013
				K02114	atpC, F-type H+-transporting ATPase subunit epsilon	1	691/758	0.911609
				K01183	E3.2.1.14, chitinase [EC:3.2.1.14]	1	606/758	0.799472
Cluster 2067	hypothetical protein	0.918192	0.918192	K03106	SRP54, ffh, signal recognition particle subunit SRP54 [EC:3.6.5.4]	1	790/853	0.926143
				K00990	glnD, [protein-PII] uridylyltransferase [EC:2.7.7.59]	1	757/853	0.887456
				K04751	glnB, nitrogen regulatory protein P-II 1	1	828/853	0.970692
				K03110	ftsY, fused signal recognition particle receptor.	1	794/853	0.930832
				K03320	amt, ammonium transporter, Amt family	1	796/853	0.933177
Cluster 2578	S9 family peptidase	0.956943	0.9569	K00133	asd, aspartate-semialdehyde dehydrogenase [EC:1.2.1.11]	2	Two copies: 1/889 One copy: 776/889 Sum: 777/889	0.87
Cluster 2638	GGDEF domain-containing protein	0.763186	0.763186	K27094	accD5, propionyl-CoA/long-chain acyl-CoA carboxylase carboxyl transferase subunit [EC:6.4.1.3 6.4.1.- 2.1.3.15]	1	644/709	0.908322
				K03524	birA, BirA family transcriptional regulator, biotin operon repressor / biotin---[acetyl-CoA-carboxylase] ligase [EC:6.3.4.15]	1	637/709	0.898449
				K01745	hutH, histidine ammonia-lyase [EC:4.3.1.3]	1	632/709	0.891396
				K01768	adenylate cyclase [EC:4.6.1.1]	1	657/709	0.926657
Cluster 2989	SigE family RNA polymerase sigma factor	0.828848	0.828848	K00876	udk, uridine kinase [EC:2.7.1.48].	1	677/770	0.879221
				K07654	mtrB · two-component system, OmpR family, sensor histidine kinase MtrB [EC:2.7.13.3]	2	Two copies: 1/770 One copy: 705/770 Sum: 706/770	0.916883
Cluster 5355	sugar-binding transcriptional regulator	0.991389	0.991389	K00604	fmt, methionyl-tRNA formyltransferase [EC:2.1.2.9]	1	710/921	0.770901
				K03500	rsmB, 16S rRNA (cytosine967-C5)-methyltransferase [EC:2.1.1.176].	1	732/921	0.794788
				K01783	rpe, ribulose-phosphate 3-epimerase [EC:5.1.3.1]	1	860/921	0.933768
Cluster 5359	5'-3' exonuclease	0.843918	0.843918	K02000	proV, glycine betaine/proline transport system ATP-binding protein [EC:7.6.2.9]	1	609/784	0.776786
Cluster 5397	Nif3-like dinuclear metal center hexameric protein	0.886975	0.886975	K09861	uncharacterized protein [COG:COG3022]	1	672/824	0.815534
				K01625	eda, 2-dehydro-3-deoxyphosphogluconate aldolase / (4S)-4-hydroxy-2-oxoglutarate aldolase [EC:4.1.2.14 4.1.3.42]	1	669/824	0.811893
				K22316	rhnA-cobC, ribonuclease H / adenosylcobalamin/alpha-ribazole phosphatase [EC:3.1.26.4 3.1.3.73]	1	720/824	0.873786
				K07164	uncharacterized protein	1	767/824	0.930825
Cluster 5423	universal stress protein	0.987083	0.987083	K00820	glmS, GFPT, glutamine---fructose-6-phosphate transaminase (isomerizing) [EC:2.6.1.16]	1	853/917	0.930207
				K13288	orn, REX2, REXO2; oligoribonuclease	1	861/917	0.938931
Cluster 5476	helix-turn-helix transcriptional regulator	0.905274	0.905274	K07258	dacC, dacA, dacD, serine-type D-Ala-D-Ala carboxypeptidase (penicillin-binding protein 5/6)	2	Two copies: 2/841 One copy: 753/841 Sum: 755/841	0.897741
Cluster 5592	hypothetical protein	0.950484	0.950484	K01990	ABC-2.A, ABC-2 type transport system ATP-binding protein.	2	Two copies: 715/883 One copy: 703/883 Sum: 718/883	0.813137
				K03088	rpoE, RNA polymerase sigma-70 factor, ECF subfamily	1	650/883	0.736127
				K01999	livK, branched-chain amino acid transport system substrate-binding protein	1	767/883	0.86863
				K01433	purU, formyltetrahydrofolate deformylase [EC:3.5.1.10]	1	821/883	0.929785
Cluster 5622	GntR family transcriptional regulator	0.865447	0.865447	K03574	mutT, NUDT15, MTH2, 8-oxo-dGTP diphosphatase.	1	732/804	0.910448
Cluster 5630	AIM24 family protein	0.870829	0.870829	K03635	moaE, molybdopterin synthase catalytic subunit [EC:2.8.1.12]	1	743/809	0.918418
Cluster 5685	TetR/AcrR family transcriptional regulator	0.98493	0.98493	K02838	frr, MRRF, RRF, ribosome recycling factor	1	871/915	0.951913
				K09903	yrH, uridylate kinase [EC:2.7.4.22]	1	870/915	0.95082
				K07460	yraN, putative endonuclease	1	726/915	0.793443
				K02357	tsf, TSFM, elongation factor Ts	1	859/915	0.938798
				K07391	magnesium chelatase family protein	1	750/915	0.819672
				K02967	rpsB, small subunit ribosomal protein S2	1	853/915	0.93224
				K04096	smf, DNA processing protein	1	794/915	0.86776
				K02405	fliA, whiG, RNA polymerase sigma factor FliA	1	868/915	0.948634
Cluster 5689	M16 family metallopeptidase	0.995694	0.995694	K02784	ptsH, phosphocarrier protein HPr.	1	880/925	0.951351
				K02469	gyrA,DNA gyrase subunit A [EC:5.6.2.2]	1	850/925	0.918919
Cluster 5696	M16 family metallopeptidase	0.966631	0.966631	K02784	ptsH, phosphocarrier protein HPr.	1	862/898	0.959911
				K02469	gyrA,DNA gyrase subunit A [EC:5.6.2.2]	1	829/898	0.923163
Cluster 6620	two-component system response regulator AfsQ1	929/929	1	K00876	udk, UCK, uridine kinase [EC:2.7.1.48]	1	782/929
				K07654	mtrB, two-component system, OmpR family, sensor histidine kinase MtrB [EC:2.7.13.3]	2	Two copies:1/929 One copy: 843/929 Sum: 844/929	0.908504
Cluster 6630	hypothetical protein	0.963402	0.963402	K06196	ccdA, cytochrome c-type biogenesis protein	1	741/895	0.827933
				K01845	emL. glutamate-1-semialdehyde 2,1-aminomutase [EC:5.4.3.8]	1	815/895	0.910615
Cluster 6638	STAS domain-containing protein	904/929	0.973089	K00798	MMAB, pduO, cob(I)alamin adenosyltransferase [EC:2.5.1.17]	1	819/904	0.905973
				K07503	nucS, endonuclease [EC:3.1.-.-]	1	832/904	0.920354
				K00074	paaH, hbd, fadB, mmgB, 3-hydroxybutyryl-CoA dehydrogenase [EC:1.1.1.157]	1	823/904	0.910398
Cluster 6813	SDR family oxidoreductase	854/929	0.919268	K00059	fabG, OAR1, 3-oxoacyl-[acyl-carrier protein] reductase [EC:1.1.1.100]	1	Two copies: 3/854 One copy: 802/854 Sum: 805/854	0.866523
				K03648	UNG, UDG, uracil-DNA glycosylase [EC:3.2.2.27]	1	798/854	0.934426
				K02035	ABC.PE.S, peptide/nickel transport system substrate-binding protein	1	687/854	0.80445
Cluster 9204	DUF5926 family protein / SEC-C domain-containing protein	888/929	0.955867	K01262	pepP, Xaa-Pro aminopeptidase [EC:3.4.11.9]	1	816/888	0.918919
				K08372	pepD, putative serine protease PepD [EC:3.4.21.-]	1	802/888	0.903153
				K01126	glpQ, ugpQ, glycerophosphoryl diester phosphodiesterase [EC:3.1.4.46]	1	Two copies: 1/888 One copy: 828/888 Sum: 829/888	0.933559
Cluster 9405	ArsA-related P-loop ATPase	886/929	0.953714	K07098	uncharacterized protein	1	718/886	0.810384
				K09117	uncharacterized protein	1	790/886	0.891648
				K18955	whiB1_2_3_4; WhiB family transcriptional regulator, redox-sensing transcriptional regulator	1	862/886	0.972912
Cluster 9408	DUF4177 domain-containing protein	922/929	0.992465	K10914	crp, CRP/FNR family transcriptional regulator, cyclic AMP receptor protein	1	772/922	0.83731
				K09117	uncharacterized protein	1	778/922	0.843818
				K18955	whiB1_2_3_4; WhiB family transcriptional regulator, redox-sensing transcriptional regulator	1	888/922	0.963124
Cluster 9431	MBL fold metallo-hydrolase	867/929	0.933262	K10914	crp, CRP/FNR family transcriptional regulator, cyclic AMP receptor protein	1	847/867	0.976932
				K10773	THL1, nth, endonuclease III [EC:3.2.2.- 4.2.99.18]	1	765/867	0.882353
Cluster 9442	alpha/beta fold hydrolase	925/929	0.995694	K01673	cynT, can, carbonic anhydrase [EC:4.2.1.1]	2	Two copies: 1/925 One copy: 714/925 Sum: 715/925	0.772973
				K10914	crp, CRP/FNR family transcriptional regulator, cyclic AMP receptor protein	1	0.930811	0.930811
				K10773	THL1, nth, endonuclease III [EC:3.2.2.- 4.2.99.18]	1	0.903784	0.903784
				K01895	ACSS1_2, acs; acetyl-CoA synthetase [EC:6.2.1.1]	1	0.905946	0.905946
				K03313	nhaA; Na+:H+ antiporter, NhaA family	1	830/925	830/925
Cluster 9463	HAD family phosphatase	899/929	0.967707	K01895	ACSS1_2, acs; acetyl-CoA synthetase [EC:6.2.1.1]	1	785/899	0.873192
				K01673	cynT, can, carbonic anhydrase [EC:4.2.1.1]	2	Two copies: 1/899 One copy: 706/925 Sum: 707/925	0.764324
				K12510	tadB; tight adherence protein B	1	754/899	0.83871
				K02283	cpaF, tadA; pilus assembly protein CpaF [EC:7.4.2.8]	1	0.847608	0.847608
				K07321	cooC; CO dehydrogenase maturation factor	1	0.867631	0.867631
Cluster 9477	class I SAM-dependent methyltransferase	857/929	0.922497	K03168	topA; DNA topoisomerase I [EC:5.6.2.1]	1	0.863477	0.863477
				K06877	DEAD/DEAH box helicase domain-containing protein	1	0.890315	0.890315
				K02341	holB; DNA polymerase III subunit delta' [EC:2.7.7.7]	1	0.752625	0.752625
				K04749	rsbV; anti-sigma B factor antagonist	1	0.985998	0.985998
				K00943	tmk, DTYMK; dTMP kinase [EC:2.7.4.9]	1	0.771295	0.771295
				K15987	hppA; K(+)-stimulated pyrophosphate-energized sodium pump [EC:7.2.3.1]	1	0.870478	0.870478
Cluster 9569	helix-turn-helix transcriptional regulator	869/929	0.935414	K00128	ALDH; aldehyde dehydrogenase (NAD+) [EC:1.2.1.3]	1	802/869	0.9229
Cluster 9583	zinc-dependent metalloprotease	868/929	0.934338	K03975	dedA; membrane-associated protein	1	698/868	0.804147
				K01495	GCH1, folE; GTP cyclohydrolase IA [EC:3.5.4.16]	1	813/868	0.936636
				K03798	ftsH, hflB; cell division protease FtsH [EC:3.4.24.-]	1	812/868	0.935484
				K01507	ppa; inorganic pyrophosphatase [EC:3.6.1.1]	1	838/868	0.965438
				K00760	hprT, hpt, HPRT1; hypoxanthine phosphoribosyltransferase [EC:2.4.2.8]	1	831/868	0.957373
				K04075	tilS, mesJ; tRNA(Ile)-lysidine synthase [EC:6.3.4.19]	1	796/868	0.917051
				K07259	dacB; serine-type D-Ala-D-Ala carboxypeptidase/endopeptidase (penicillin-binding protein 4) [EC:3.4.16.4 3.4.21.-]	1	782/868	0.900922
Cluster 9591	response regulator transcription factor	924/929	0.994618	K00333	nuoD; NADH-quinone oxidoreductase subunit D [EC:7.1.1.2]	1	831/924	0.899351
Cluster 9608	two-component system response regulator CseB	757/929	0.814855	K03575	mutY; A/G-specific adenine glycosylase [EC:3.2.2.31]	1	701/757	0.926024
Cluster 9612	SigE family RNA polymerase sigma factor	885/929	0.952637	K07067	disA; diadenylate cyclase [EC:2.7.7.85]	1	0.764972	0.764972
				K03575	mutY; A/G-specific adenine glycosylase [EC:3.2.2.31]	1	819/885	0.925424
Cluster 9623	sugar phosphate isomerase/epimerase	918/929	0.988159	K07067	disA; diadenylate cyclase [EC:2.7.7.85]	1	0.815904	0.815904
				K04485	radA, sms; DNA repair protein RadA/Sms	1	800/918	0.87146
				K01687	ilvD; dihydroxy-acid dehydratase [EC:4.2.1.9]	1	0.922658	0.922658
				K01524	ppx-gppA; exopolyphosphatase / guanosine-5'-triphosphate,3'-diphosphate pyrophosphatase [EC:3.6.1.11 3.6.1.40]	1	0.922658	0.922658
Cluster 9693	DsrE family protein	828/929	0.891281	K03711	fur, zur, furB; Fur family transcriptional regulator, ferric uptake regulator	1	0.820048	0.820048
				K01011	TST, MPST, sseA; thiosulfate/3-mercaptopyruvate sulfurtransferase [EC:2.8.1.1 2.8.1.2]	1	0.868357	0.868357
Cluster 9720	response regulator transcription factor	921/929	0.991389	K07653	mprB; two-component system, OmpR family, sensor histidine kinase MprB [EC:2.7.13.3]	1	715/921	0.77633
				K07669	mprA; two-component system, OmpR family, response regulator MprA	2	Two copies: 4/921 One copy: 810/921 Sum: 814/921	0.883822
				K03636	moaD, cysO; sulfur-carrier protein	1	864/921	0.938111
				K08372	pepD; putative serine protease PepD [EC:3.4.21.-]	1	804/921	0.872964
				K02529	galR; LacI family transcriptional regulator, galactose operon repressor	1	856/921	0.929425
Cluster 9731	class I SAM-dependent methyltransferase	734/929	0.790097	K15521	mshA; D-inositol-3-phosphate glycosyltransferase [EC:2.4.1.250]	1	664/734	0.904632
Cluster 9786	nucleotidyltransferase family protein	923/929	0.993541	K03218	rlmB; 23S rRNA (guanosine2251-2'-O)-methyltransferase [EC:2.1.1.185]	1	0.910076	0.910076
				K10112	msmX, msmK, malK, sugC, ggtA, msiK; multiple sugar transport system ATP-binding protein [EC:7.5.2.-]	1	861/923	0.932828
				K01883	CARS, cysS; cysteinyl-tRNA synthetase [EC:6.1.1.16]	2	Two copies: 1/923 One copy: 828/923 Sum: 829/921	0.900109
Cluster 9856	ATP-binding domain-containing protein	811/929	0.872982	K06201	cutC; copper homeostasis protein	1	0.865598	0.865598
				K10843	ERCC3, XPB; DNA excision repair protein ERCC-3 [EC:5.6.2.4]	1	0.872996	0.872996
Cluster 9865	MurR/RpiR family transcriptional regulator	822/929	0.884822	K07106	murQ; N-acetylmuramic acid 6-phosphate etherase [EC:4.2.1.126]	1	758/822	0.922141
Cluster 9931	MarR family winged helix-turn-helix transcriptional regulator	907/929	0.976319	K12952	ctpE; cation-transporting P-type ATPase E [EC:7.2.2.-]	1	790/907	0.871003
				K01975	thpR; RNA 2',3'-cyclic 3'-phosphodiesterase [EC:3.1.4.58]	1	747/907	0.823594
				K06901	pbuG, azgA, ghxP, ghxQ, adeQ; adenine/guanine/hypoxanthine permease	1	817/907	0.900772
Cluster 9976	TetR/AcrR family transcriptional regulator	768/929	0.826695	K01970	accD2; acyl-CoA carboxylase subunit beta [EC:6.4.1.-]	1	644/768	0.838542
				K27596	accA2; acyl-CoA carboxylase subunit alpha [EC:6.4.1.-]	1	652/768	0.848958
				K01647	CS, gltA; citrate synthase [EC:2.3.3.1]	1	586/768	0.763021
Cluster 9985	acyl-CoA dehydrogenase family protein	832/929	0.895587	K01970	accD2; acyl-CoA carboxylase subunit beta [EC:6.4.1.-]	1	756/832	0.908654
				K27596	accA2; acyl-CoA carboxylase subunit alpha [EC:6.4.1.-]	1	740/832	0.889423
Cluster 10013	transcriptional regulator	906/929	0.975242	K01433	purU; formyltetrahydrofolate deformylase [EC:3.5.1.10]	1	837/906	0.923841
				K01992	ABC-2.P; ABC-2 type transport system permease protein	2	Two copies: 13/906 One copy: 754/906 Sum: 767/906	0.83223
				K01999	livK; branched-chain amino acid transport system substrate-binding protein	1	797/906	0.879691
				K01990	ABC-2.A; ABC-2 type transport system ATP-binding protein	1	778/906	0.85872
Cluster 10038	response regulator transcription factor	923/929	0.993541	K16937	doxD; thiosulfate dehydrogenase (quinone) large subunit [EC:1.8.5.2]	1	753/923	0.815818
				K21471	cwlO; peptidoglycan DL-endopeptidase CwlO [EC:3.4.-.-]	2	Two copies: 217/906 One copy: 501/906 Sum: 718/906	0.792494
Cluster 10057	AAA family ATPase	920/929	0.990312	K01903	sucC; succinyl-CoA synthetase beta subunit [EC:6.2.1.5]	1	794/920	0.863043
				K25821	icmB; isobutyryl-CoA mutase small subunit [EC:5.4.99.13]	1	872/920	0.947826
Cluster 10061	VWA domain-containing protein	748/929	0.805167	K25821	icmB; isobutyryl-CoA mutase small subunit [EC:5.4.99.13]	1	597/748	0.798128
				K01902	sucD; succinyl-CoA synthetase alpha subunit [EC:6.2.1.5]	1	678/748	0.906417
				K01903	sucC; succinyl-CoA synthetase beta subunit [EC:6.2.1.5]	1	677/748	0.90508
Cluster 10139	FadR/GntR family transcriptional regulator	751/929	0.808396	K03299	TC.GNTP; gluconate:H+ symporter, GntP family	1	682/751	0.908123
				K00851	idnK, gntK; gluconokinase [EC:2.7.1.12]	1	697/751	0.928096
Cluster 10206	aldehyde dehydrogenase family protein	911/929	0.980624	K00876	udk, UCK; uridine kinase [EC:2.7.1.48]	1	805/911	0.883644
				K01619	deoC, DERA; deoxyribose-phosphate aldolase [EC:4.1.2.4]	1	853/911	0.936334
				K00128	ALDH; aldehyde dehydrogenase (NAD+) [EC:1.2.1.3]	1	838/911	0.919868
Cluster 10224	gamma-glutamylcyclotransferase	902/929	0.970936	K11263	bccA, pccA, accA3; acetyl-CoA/propionyl-CoA/long-chain acyl-CoA carboxylase, biotin carboxylase, biotin carboxyl carrier protein [EC:6.4.1.2 6.4.1.3 6.4.1.- 6.3.4.14]	2	Two copies: 1/902 One copy: 730/902 Sum: 731/902	0.810421
				K01840	manB; phosphomannomutase [EC:5.4.2.8]	1	811/902	0.899113
				K03783	punA, PNP; purine-nucleoside phosphorylase [EC:2.4.2.1]	1	843/902	0.93459
				K23842	lpdA; NAD(P)H dehydrogenase (quinone) [EC:1.6.5.2]	1	835/902	0.925721
Cluster 10226	DeoR/GlpR family DNA-binding transcription regulator	910/929	0.979548	K03783	punA, PNP; purine-nucleoside phosphorylase [EC:2.4.2.1]	1	847/902	0.939024
				K06287	yhdE; nucleoside triphosphate pyrophosphatase [EC:3.6.1.-]	1	689/902	0.763858
				K11263	bccA, pccA, accA3; acetyl-CoA/propionyl-CoA/long-chain acyl-CoA carboxylase, biotin carboxylase, biotin carboxyl carrier protein [EC:6.4.1.2 6.4.1.3 6.4.1.- 6.3.4.14]	2	Two copies: 1/910 One copy: 822/902 Sum: 823/902	0.912417
				K01840	manB; phosphomannomutase [EC:5.4.2.8]	1	803/902	0.890244
				K23842	lpdA; NAD(P)H dehydrogenase (quinone) [EC:1.6.5.2]	1	842/902	0.933481
Cluster 10235	enoyl-CoA hydratase/isomerase family protein	892/929	0.960172	K27095	accE5, accE; acyl-CoA carboxylase epsilon subunit	1	797/892	0.893498
				K27094	accD5; propionyl-CoA/long-chain acyl-CoA carboxylase carboxyl transferase subunit [EC:6.4.1.3 6.4.1.- 2.1.3.15]	1	816/892	0.914798
				K03524	birA; BirA family transcriptional regulator, biotin operon repressor / biotin---[acetyl-CoA-carboxylase] ligase [EC:6.3.4.15]	1	805/892	0.902466
				K01745	hutH, HAL; histidine ammonia-lyase [EC:4.3.1.3]	1	791/892	0.886771
				K01768	E4.6.1.1; adenylate cyclase [EC:4.6.1.1]	1	829/892	0.929372
Cluster 10336	IclR family transcriptional regulator	801/929	0.862217	K06015	E3.5.1.81; N-acyl-D-amino-acid deacylase [EC:3.5.1.81]	1	727/801	0.907615
				K03299	TC.GNTP; gluconate:H+ symporter, GntP family	1	611/801	0.762797
				K00874	kdgK; 2-dehydro-3-deoxygluconokinase [EC:2.7.1.45]	1	717/801	0.895131
Cluster 10428	SPFH domain-containing protein	753/929	0.810549	K02003	ABC.CD.A; putative ABC transport system ATP-binding protein	2	Two copies: 34/753 One copy: 611/753 Sum: 645/753	0.856574
				K05366	mrcA; penicillin-binding protein 1A [EC:2.4.99.28 3.4.16.4]	1	671/753	0.891102
Cluster 10490	O-methyltransferase	899/929	0.967707	K00796	folP; dihydropteroate synthase [EC:2.5.1.15]	1	702/899	0.780868
				K03117	tatB; sec-independent protein translocase protein TatB	1	837/899	0.931034
				K01246	tag; DNA-3-methyladenine glycosylase I [EC:3.2.2.20]	1	826/899	0.918799
				K08372	pepD; putative serine protease PepD [EC:3.4.21.-]	1	776/899	0.863181
				K15866	paaG; 2-(1,2-epoxy-1,2-dihydrophenyl)acetyl-CoA isomerase [EC:5.3.3.18]	1	826/899	0.918799
				K03088	rpoE; RNA polymerase sigma-70 factor, ECF subfamily	1	844/899	0.938821
Cluster 10535	DUF6758 family protein	867/929	0.933262	K03284	corA; magnesium transporter	1	806/867	0.929642
				K07053	E3.1.3.97; 3',5'-nucleoside bisphosphate phosphatase [EC:3.1.3.97]	1	796/867	0.918108
Cluster 10604	dipeptidase	886/929	0.953714	K18958	whiB7; WhiB family transcriptional regulator, redox-sensing transcriptional regulator	1	693/886	0.782167
				K03657	uvrD, pcrA; ATP-dependent DNA helicase UvrD/PcrA [EC:5.6.2.4]	2	Two copies: 744/886 One copy: 66/886 Sum: 810/886	0.914221
				K18917	mrx1; mycoredoxin [EC:1.20.4.3]	1	818/886	0.923251
				K03426	NUDT12_13, nudC; NAD+ diphosphatase [EC:3.6.1.22]	1	827/886	0.933409
Cluster 10635	M48 family metallopeptidase	843/929	0.907427	K18958	whiB7; WhiB family transcriptional regulator, redox-sensing transcriptional regulator	1	778/843	0.922894
Cluster 10685	SDR family oxidoreductase	884/929	0.951561	K09118	K09118; uncharacterized protein	1	803/884	0.908371
				K07177	K07177; Lon-like protease	1	809/884	0.915158
				K03635	MOCS2B, moaE; molybdopterin synthase catalytic subunit [EC:2.8.1.12]	1	824/884	0.932127
Cluster 10730	tetratricopeptide repeat protein	924/929		K07020	K07020; uncharacterized protein	1	749/924	0.810606
				K03088	rpoE; RNA polymerase sigma-70 factor, ECF subfamily	1	830/924	0.898268
				K01462	PDF, def; peptide deformylase [EC:3.5.1.88]	1	856/924	0.926407
Cluster 10743	diacylglycerol kinase family protein	0.974166	0.974166	K24163	nhaK; monovalent cation/hydrogen antiporter	1	703/905	0.776796
				K04757	rsbW; serine/threonine-protein kinase RsbW [EC:2.7.11.1]	1	889/905	0.98232
				K00936	pdtaS; two-component system, sensor histidine kinase PdtaS [EC:2.7.13.3]	1	847/905	0.935912
				K03090	sigB; RNA polymerase sigma-B factor	1	836/905	0.923757
				K18955	whiB1_2_3_4; WhiB family transcriptional regulator, redox-sensing transcriptional regulator	1	904/905	0.998895
Cluster 10837	zinc-binding dehydrogenase	0.986006	0.986006	K02029	ABC.PA.P; polar amino acid transport system permease protein	1	829/916	0.905022
				K00027	ME2, sfcA, maeA; malate dehydrogenase (oxaloacetate-decarboxylating) [EC:1.1.1.38]	1	821/916	0.896288
				K02028	ABC.PA.A; polar amino acid transport system ATP-binding protein [EC:7.4.2.1]	1	814/916	0.888646
				K02030	ABC.PA.S; polar amino acid transport system substrate-binding protein	1	834/916	0.91048
Cluster 10850	response regulator transcription factor	927/929	0.997847	K01616	kgd; multifunctional 2-oxoglutarate metabolism enzyme [EC:2.2.1.5 4.1.1.71 1.2.4.2 2.3.1.61]	1	817/927	0.881338
Cluster 11799	MBL fold metallo-hydrolase	740/929	0.796555	K00989	rph; ribonuclease PH [EC:2.7.7.56]	1	652/740	0.881081
				K03636	moaD, cysO; sulfur-carrier protein	1	673/740	0.909459
				K02804	nagE; N-acetylglucosamine PTS system EIICBA or EIICB component [EC:2.7.1.193]	3	Three copies: 2/740 Two copies: 558/740 One copy: 132/740 Sum:692/740	0.935135
				K21148	cysM; [CysO sulfur-carrier protein]-thiocarboxylate-dependent cysteine synthase [EC:2.5.1.113]	1	676/740	0.913514
				K02803	nagEb; N-acetylglucosamine PTS system EIIB component [EC:2.7.1.193]	1	649/740	0.877027
Cluster 13384	MarR family winged helix-turn-helix transcriptional regulator	923/929	0.993541	K25820	icmA; isobutyryl-CoA mutase large subunit [EC:5.4.99.13]	2	Two copies: 2/923 One copy: 830/923 Sum: 832/923	0.901408
Cluster 13527	methionine synthase	923/929	0.993541	K02433	gatA, QRSL1; aspartyl-tRNA(Asn)/glutamyl-tRNA(Gln) amidotransferase subunit A [EC:6.3.5.6 6.3.5.7]		699/923
				K02435	gatC, GATC; aspartyl-tRNA(Asn)/glutamyl-tRNA(Gln) amidotransferase subunit C [EC:6.3.5.6 6.3.5.7]	1	792/923
				K01972	E6.5.1.2, ligA, ligB; DNA ligase (NAD+) [EC:6.5.1.2]	1	772/923
Cluster 13593	fumarylacetoacetate hydrolase family protein	920/929	0.990312	K06945	K06945; uncharacterized protein	2	Two copies: 14/920 One copy: 853/920 Sum: 867/920	0.942391
				K07131	K07131; uncharacterized protein	2	Two copies: 3/920 One copy: 901/920 Sum: 904/920	0.982609
				K07025	K07025; putative hydrolase of the HAD superfamily	1	726/920	0.78913
				K01885	EARS, gltX; glutamyl-tRNA synthetase [EC:6.1.1.17]	1	841/920	0.91413
Cluster 13627	Lrp/AsnC ligand binding domain-containing protein	927/929	0.997847	K14941	cofC, fbiD; 2-phospho-L-lactate/phosphoenolpyruvate guanylyltransferase [EC:2.7.7.68 2.7.7.105]	1	754/927	0.813376
				K02902	RP-L28, MRPL28, rpmB; large subunit ribosomal protein L28	1	919/927	0.99137
				K07030	fakA; fatty acid kinase [EC:2.7.2.18]	1	779/927	0.840345
				K00057	gpsA; glycerol-3-phosphate dehydrogenase (NAD(P)+) [EC:1.1.1.94]	1	859/927	0.926645
				K00941	thiD; hydroxymethylpyrimidine/phosphomethylpyrimidine kinase [EC:2.7.1.49 2.7.4.7]	1	802/927	0.865156
				K01921	ddl; D-alanine-D-alanine ligase [EC:6.3.2.4]	1	852/927	0.919094
				K00946	thiL; thiamine-monophosphate kinase [EC:2.7.4.16]	1	871/927	0.93959
Cluster 13649	hypothetical protein	925/929	0.995694	K14941	cofC, fbiD; 2-phospho-L-lactate/phosphoenolpyruvate guanylyltransferase [EC:2.7.7.68 2.7.7.105]	1	754/925	0.815135
				K02902	RP-L28, MRPL28, rpmB; large subunit ribosomal protein L28	1	919/925	0.993514
				K07030	fakA; fatty acid kinase [EC:2.7.2.18]	1	779/925	0.842162
				K00057	gpsA; glycerol-3-phosphate dehydrogenase (NAD(P)+) [EC:1.1.1.94]	1	859/925	0.928649
				K00941	thiD; hydroxymethylpyrimidine/phosphomethylpyrimidine kinase [EC:2.7.1.49 2.7.4.7]	1	802/925	0.867027
				K01921	ddl; D-alanine-D-alanine ligase [EC:6.3.2.4]	1	852/925	0.921081
				K00946	thiL; thiamine-monophosphate kinase [EC:2.7.4.16]	1	871/925	0.941622
Cluster 13676	DUF2469 domain-containing protein	928/929	0.998924	K04096	smf; DNA processing protein	1	763/928	0.822198
				K07460	yraN; putative endonuclease	1	806/928	0.868534
				K02405	fliA, whiG; RNA polymerase sigma factor FliA	1	800/928	0.862069
				K07391	comM; magnesium chelatase family protein	1	776/928	0.836207
				K03100	lepB; signal peptidase I [EC:3.4.21.89]	4	Four copies: 652/928 Three copies: 179/928 Two copies: 20/928 One copy: 14/928 Sum:865/928	0.932112
Cluster 13679	aspartate aminotransferase family protein	895/929	0.963402	K00130	betB, gbsA; betaine-aldehyde dehydrogenase [EC:1.2.1.8]	2	Two copies: 9/895 One copy: 816/895 Sum: 825/895	0.921788
				K02003	ABC.CD.A; putative ABC transport system ATP-binding protein	1	786/895	0.878212
				K03718	asnC; Lrp/AsnC family transcriptional regulator, regulator for asnA, asnC and gidA	1	844/895	0.943017
Cluster 13708	acyl-CoA dehydrogenase family protein	854/929	0.919268	K03526	gcpE, ispG; (E)-4-hydroxy-3-methylbut-2-enyl-diphosphate synthase [EC:1.17.7.1 1.17.7.3]	1	713/854	0.834895
				K00099	dxr; 1-deoxy-D-xylulose-5-phosphate reductoisomerase [EC:1.1.1.267]	2	Two copies: 1/854 One copy: 782/854 Sum: 783/854	0.916862
Cluster 13751	M16 family metallopeptidase	890/929	0.958019	K03465	thyX, thy1; thymidylate synthase (FAD) [EC:2.1.1.148]	1	762/890	0.85618
				K02956	RP-S15, MRPS15, rpsO; small subunit ribosomal protein S15	1	879/890	0.98764
				K00962	pnp, PNPT1; polyribonucleotide nucleotidyltransferase [EC:2.7.7.8]	1	836/890	0.939326
				K00215	dapB; 4-hydroxy-tetrahydrodipicolinate reductase [EC:1.17.1.8]	1	829/890	0.931461
Cluster 13772	SpoIIE family protein phosphatase	800/929	0.861141	K14441	rimO; ribosomal protein S12 methylthiotransferase [EC:2.8.4.4]	1	732/800	0.915
				K03465	thyX, thy1; thymidylate synthase (FAD) [EC:2.1.1.148]	1	675/800	0.84375
				K01714	dapA; 4-hydroxy-tetrahydrodipicolinate synthase [EC:4.3.3.7]	1	742/800	0.9275
				K03466	ftsK, spoIIIE; DNA segregation ATPase FtsK/SpoIIIE, S-DNA-T family	1	714/800	0.8925
				K12574	rnj; ribonuclease J [EC:3.1.-.-]	1	740/800	0.925
Cluster 13773	two-component system response regulator	920/929	0.990312	K01714	dapA; 4-hydroxy-tetrahydrodipicolinate synthase [EC:4.3.3.7]	1	783/920	0.851087
				K03743	pncC; nicotinamide-nucleotide amidase [EC:3.5.1.42]	1	851/920	0.925
				K12574	rnj; ribonuclease J [EC:3.1.-.-]	1	846/920	0.919565
				K00995	PGS1, pgsA; CDP-diacylglycerol---glycerol-3-phosphate 3-phosphatidyltransferase [EC:2.7.8.5]	1	841/920	0.91413
				K14441	rimO; ribosomal protein S12 methylthiotransferase [EC:2.8.4.4]	1	840/920	0.913043
				K03466	ftsK, spoIIIE; DNA segregation ATPase FtsK/SpoIIIE, S-DNA-T family	1	820/920	0.891304
Cluster 13800	response regulator transcription factor	906/929	0.975242	K05712	mhpA; 3-(3-hydroxy-phenyl)propionate hydroxylase [EC:1.14.13.127]	1	747/906	0.824503
				K10007	gluD; glutamate transport system permease protein	1	835/906	0.921634
				K07080	K07080; uncharacterized protein	1	768/906	0.847682
				K10006	gluC; glutamate transport system permease protein	1	849/906	0.937086
				K10005	gluB; glutamate transport system substrate-binding protein	1	841/906	0.928256
				K10008	gluA; glutamate transport system ATP-binding protein [EC:7.4.2.1]	1	848/906	0.935982
Cluster 13841	histidine phosphatase family protein	870/929	0.936491	K03470	rnhB; ribonuclease HII [EC:3.1.26.4]	1	797/870	0.916092
				K00525	E1.17.4.1A, nrdA, nrdE; ribonucleoside-diphosphate reductase alpha chain [EC:1.17.4.1]	1	675/870	0.775862
Cluster 13842	ADP-ribosylglycohydrolase family protein	831/929	0.89451	K03470	rnhB; ribonuclease HII [EC:3.1.26.4]	1	772/831	0.929001
Cluster 13856	NUDIX domain-containing protein	921/929	0.991389	K03654	recQ; ATP-dependent DNA helicase RecQ [EC:5.6.2.4]	1	750/921	0.814332
				K03086	rpoD; RNA polymerase primary sigma factor	1	855/921	0.928339
Cluster 13885	DUF5998 family protein	918/929	0.988159	K02784	ptsH; phosphocarrier protein HPr	1	877/918	0.955338
				K00857	tdk, TK; thymidine kinase [EC:2.7.1.21]	1	810/918	0.882353
Cluster 13896	septation protein SepH	916/929	0.986006	K01092	E3.1.3.25, IMPA, suhB; myo-inositol-1(or 4)-monophosphatase [EC:3.1.3.25]	1	836/916	0.912664
				K01772	hemH, FECH; protoporphyrin/coproporphyrin ferrochelatase [EC:4.98.1.1 4.99.1.9]	1	827/916	0.902838
				K05888	K05888; L-gulono-1,4-lactone dehydrogenase [EC:1.1.2.-]	1	834/916	0.91048
				K06996	K06996; uncharacterized protein	1	811/916	0.885371
				K01011	TST, MPST, sseA; thiosulfate/3-mercaptopyruvate sulfurtransferase [EC:2.8.1.1 2.8.1.2]	1	817/916	0.891921
Cluster 13908	response regulator transcription factor	927/929	0.997847	K05888	K05888; L-gulono-1,4-lactone dehydrogenase [EC:1.1.2.-]	1	829/927	0.894283
				K01772	hemH, FECH; protoporphyrin/coproporphyrin ferrochelatase [EC:4.98.1.1 4.99.1.9]	1	834/927	0.899676
				K01092	E3.1.3.25, IMPA, suhB; myo-inositol-1(or 4)-monophosphatase [EC:3.1.3.25]	1	849/927	0.915858
Cluster 13911	DUF4193 domain-containing protein	929/929	1	K01772	hemH, FECH; protoporphyrin/coproporphyrin ferrochelatase [EC:4.98.1.1 4.99.1.9]	1	825/929	0.888052
				K01092	E3.1.3.25, IMPA, suhB; myo-inositol-1(or 4)-monophosphatase [EC:3.1.3.25]	1	849/929	0.913886
				K01520	dut, DUT; dUTP diphosphatase [EC:3.6.1.23]	1	860/929	0.925727
Cluster 13927	PaaI family thioesterase	711/929	0.765339	K01520	dut, DUT; dUTP diphosphatase [EC:3.6.1.23]	1	659/711	0.926864
Cluster 13962	class I SAM-dependent RNA methyltransferase	786/929	0.846071	K03499	trkA, ktrA, ktrC; trk/ktr system potassium uptake protein	2	Two copies: 53/786 One copy: 675/786 Sum: 728/786	0.926209
Cluster 14996	HNH endonuclease	823/929	0.885899	K22044	ybiO; moderate conductance mechanosensitive channel	1	760/823	0.923451
Cluster 15214	fumarylacetoacetate hydrolase family protein	721/929	0.776103	K03217	yidC, spoIIIJ, OXA1, ccfA; YidC/Oxa1 family membrane protein insertase	1	633/721	0.877947
Cluster 15263	Lrp/AsnC family transcriptional regulator	917/929	0.987083	K00104	glcD; glycolate dehydrogenase FAD-linked subunit [EC:1.1.99.14]	1	726/917	0.791712
				K00457	HPD, hppD; 4-hydroxyphenylpyruvate dioxygenase [EC:1.13.11.27]	1	849/917	0.925845
Cluster 15268	IclR family transcriptional regulator	907/929	0.976319	K07177	K07177; Lon-like protease	1	818/907	0.901874
Cluster 15270	DEAD/DEAH box helicase	922/929	0.992465	K07177	K07177; Lon-like protease	1	759/922	0.82321
Cluster 15319	xanthine dehydrogenase family protein subunit M	881/929		K12373	HEXA_B; hexosaminidase [EC:3.2.1.52]	1	Two copies: 1/881 One copy: 781/881 Sum: 782/881	0.887628
Cluster 15362	response regulator transcription factor	908/929	0.977395	K07670	mtrA; two-component system, OmpR family, response regulator MtrA	1	880/909	0.968097
				K07654	mtrB; two-component system, OmpR family, sensor histidine kinase MtrB [EC:2.7.13.3]	1	819/909	0.90099
				K03070	secA; preprotein translocase subunit SecA [EC:7.4.2.8]	1	841/909	0.925193
				K09927	K09927; uncharacterized protein	1	825/909	0.907591
Cluster 15363	ribosome hibernation-promoting factor, HPF/YfiA family	726/929	0.781485	K03070	secA; preprotein translocase subunit SecA [EC:7.4.2.8]	1	673/726	0.926997
				K07670	mtrA; two-component system, OmpR family, response regulator MtrA	1	711/726	0.979339
				K07654	mtrB; two-component system, OmpR family, sensor histidine kinase MtrB [EC:2.7.13.3]	1	658/726	0.906336
				K09927	K09927; uncharacterized protein	1	657/726	0.904959
Cluster 15412	TIGR03089 family protein	878/929	0.945102	K11212	cofD; LPPG:FO 2-phospho-L-lactate transferase [EC:2.7.8.28]	1	771/878	0.878132
				K24998	fbiB; dehydro coenzyme F420 reductase / coenzyme F420-0:L-glutamate ligase / coenzyme F420-1:gamma-L-glutamate ligase [EC:1.3.8.17 6.3.2.31 6.3.2.34]	1	787/878	0.896355
				K00966	GMPP; mannose-1-phosphate guanylyltransferase [EC:2.7.7.13]	1	748/878	0.851936
Cluster 15451	ATP-binding protein	896/929	0.964478	K01273	DPEP; membrane dipeptidase [EC:3.4.13.19]	1	823/896	0.918527
				K01588	purE; 5-(carboxyamino)imidazole ribonucleotide mutase [EC:5.4.99.18]	1	836/896	0.933036
				K01589	purK; 5-(carboxyamino)imidazole ribonucleotide synthase [EC:6.3.4.18]	1	823/896	0.918527
				K03305	TC.POT; proton-dependent oligopeptide transporter, POT family	1	821/896	0.916295
Cluster 15452	response regulator transcription factor	925/929	0.995694	K01273	DPEP; membrane dipeptidase [EC:3.4.13.19]	1	769/925	0.831351
				K01588	purE; 5-(carboxyamino)imidazole ribonucleotide mutase [EC:5.4.99.18]	1	855/925	0.924324
				K01589	purK; 5-(carboxyamino)imidazole ribonucleotide synthase [EC:6.3.4.18]	1	843/925	0.911351
				K03305	TC.POT; proton-dependent oligopeptide transporter, POT family	1	830/925	0.897297
Cluster 15524	cytochrome P450	917/929	0.987083	K09009	K09009; uncharacterized protein	1	799/917	0.87132
				K21687	rpfA; resuscitation-promoting factor RpfA	2	Two copies: 823/917 One copy: 29/917 Sum: 782/917	0.930207
				K01689	ENO1_2_3, eno; enolase 1/2/3 [EC:4.2.1.11]	1	859/917	0.93675
Cluster 15603	TetR/AcrR family transcriptional regulator	927/929	0.997847	K01056	PTH1, PTRH1, pth, spoVC; peptidyl-tRNA hydrolase, PTH1 family [EC:3.1.1.29]	1	829/927	0.894283
				K00598	tam; trans-aconitate 2-methyltransferase [EC:2.1.1.144]	1	794/927	0.856526
				K01595	ppc; phosphoenolpyruvate carboxylase [EC:4.1.1.31]	1	843/927	0.909385
				K00507	SCD, desC; stearoyl-CoA desaturase (Delta-9 desaturase) [EC:1.14.19.1]	1	856/927	0.923409
Cluster 15604	MarR family winged helix-turn-helix transcriptional regulator	926/929	0.996771	K01784	galE, GALE; UDP-glucose 4-epimerase [EC:5.1.3.2]	1	749/926	0.808855
				K00507	SCD, desC; stearoyl-CoA desaturase (Delta-9 desaturase) [EC:1.14.19.1]	1	721/926	0.778618
				K00849	galK; galactokinase [EC:2.7.1.6]	1	710/926	0.766739
				K00598	tam; trans-aconitate 2-methyltransferase [EC:2.1.1.144]	1	843/926	0.910367
Cluster 15606	LuxR C-terminal-related transcriptional regulator	909/929	0.978471	K15738	uup; ABC transport system ATP-binding/permease protein	1	819/909	0.90099
				K01784	galE, GALE; UDP-glucose 4-epimerase [EC:5.1.3.2]	1	744/909	0.818482
				K00965	galT, GALT; UDPglucose--hexose-1-phosphate uridylyltransferase [EC:2.7.7.12]	1	693/909	0.762376
Cluster 15665	SDR family oxidoreductase	816/929	0.878364	K01142	E3.1.11.2, xthA; exodeoxyribonuclease III [EC:3.1.11.2]	1	648/816	0.794118
				K08676	tri; tricorn protease [EC:3.4.21.-]	1	683/816	0.83701
Cluster 15668	NAD(P)/FAD-dependent oxidoreductase	716/929	0.770721	K08676	tri; tricorn protease [EC:3.4.21.-]	1	563/716	0.786313
				K01142	E3.1.11.2, xthA; exodeoxyribonuclease III [EC:3.1.11.2]	1	626/716	0.874302
Cluster 15722	RNA polymerase sigma factor RpoD/SigA	928/929	0.998924	K15777	DODA; 4,5-DOPA dioxygenase extradiol [EC:1.13.11.-]	1	756/928	0.814655
Cluster 15788	GPP34 family phosphoprotein	922/929	0.992465	K07258	dacC, dacA, dacD; serine-type D-Ala-D-Ala carboxypeptidase (penicillin-binding protein 5/6) [EC:3.4.16.4]	2	Two copies: 3/922 One copy: 822/922 Sum: 825/922	0.894794
Cluster 15821	TetR/AcrR family transcriptional regulator	805/929	0.866523	K06996	uncharacterized protein	2	Two copies:1/805 One copy: 618/805 Sum: 619/805	0.768944
Cluster 15921	LysR family transcriptional regulator	895/929	0.963402	K00088	IMPDH, guaB; IMP dehydrogenase [EC:1.1.1.205]	2	Two copies: 819/895 One copy: 36/895 Sum: 855/895	0.955307
				K03088	rpoE; RNA polymerase sigma-70 factor, ECF subfamily	2	Two copies: 4/895 One copy: 856/895 Sum: 860/895	0.960894
				K07124	uncharacterized protein	1	816/895	0.911732
				K18955	whiB1_2_3_4; WhiB family transcriptional regulator, redox-sensing transcriptional regulator	1	834/895	0.931844
Cluster 16015	MaoC family dehydratase N-terminal domain-containing protein	869/929	0.935414	K00075	murB; UDP-N-acetylmuramate dehydrogenase [EC:1.3.1.98]	1	750/869	0.863061
				K01485	codA; cytosine/creatinine deaminase [EC:3.5.4.1 3.5.4.21]	1	Two copies: 1/869 One copy: 789/869 Sum: 790/869	0.909091
				K02913	RP-L33, MRPL33, rpmG; large subunit ribosomal protein L33	1	866/869	0.996548
Cluster 16164	HAD family phosphatase	806/929	0.8676	K13542	cobA-hemD; uroporphyrinogen III methyltransferase / synthase [EC:2.1.1.107 4.2.1.75]	1	739/806	0.916873
				K01784	galE, GALE; UDP-glucose 4-epimerase [EC:5.1.3.2]	1	735/806	0.911911
				K01749	hemC, HMBS; hydroxymethylbilane synthase [EC:2.5.1.61]	1	748/806	0.92804
				K02492	hemA; glutamyl-tRNA reductase [EC:1.2.1.70]	1	739/806	0.916873
				K01926	rex; redox-sensing transcriptional repressor	1	750/806	0.930521
				K03088	rpoE; RNA polymerase sigma-70 factor, ECF subfamily	1	763/806	0.94665
Cluster 16310	N,N-dimethylformamidase beta subunit family domain-containing protein	846/929	0.910657	K07778	desK; two-component system, NarL family, sensor histidine kinase DesK [EC:2.7.13.3]	1	661/846	0.781324
				K07693	desR; two-component system, NarL family, response regulator DesR	1	698/846	0.825059
				K01923	purC; phosphoribosylaminoimidazole-succinocarboxamide synthase [EC:6.3.2.6]	1	775/846	0.916076
				K01945	purD; phosphoribosylamine---glycine ligase [EC:6.3.4.13]	1	771/846	0.911348
Cluster 16330	hypothetical protein	891/929	0.959096	K15372	toa; taurine---2-oxoglutarate transaminase [EC:2.6.1.55]	1	0.85073	0.85073
Cluster 16358	DUF3151 domain-containing protein	847/929	0.911733	K01785	galM, GALM; aldose 1-epimerase [EC:5.1.3.3]	1	683/847	0.806375
				K00762	pyrE; orotate phosphoribosyltransferase [EC:2.4.2.10]	1	0.898465	0.898465
				K01624	FBA, fbaA; fructose-bisphosphate aldolase, class II [EC:4.1.2.13]	1	0.918536	0.918536
				K01556	KYNU, kynU; kynureninase [EC:3.7.1.3]	1	0.88902	0.88902
				K00453	TDO2, kynA; tryptophan 2,3-dioxygenase [EC:1.13.11.11]	1	0.917355	0.917355
Cluster 16387	DUF2617 family protein	820/929	0.88267	K01624	FBA, fbaA; fructose-bisphosphate aldolase, class II [EC:4.1.2.13]	1	708/820	0.863415
				K01785	galM, GALM; aldose 1-epimerase [EC:5.1.3.3]	1	732/820	0.892683
				K14267	dapC; N-succinyldiaminopimelate aminotransferase [EC:2.6.1.17]	2	Two copies: 1/820 One copy: 723/820 Sum: 724/820	0.882927
				K00762	pyrE; orotate phosphoribosyltransferase [EC:2.4.2.10]	1	716/820	0.873171
				K00797	speE, SRM, SPE3; spermidine synthase [EC:2.5.1.16]	1	733/820	0.893902
Cluster 16495	bacterial proteasome activator family protein	926/929	0.996771	K12132	prkC, stkP; eukaryotic-like serine/threonine-protein kinase [EC:2.7.11.1]	2	Two copies: 507/926 One copy: 299/926 Sum: 806/926	0.87041
				K10716	kch, trkA, mthK, pch; voltage-gated potassium channel	2	Two copies: 2/926 One copy: 784/926 Sum: 786/926	0.848812
Cluster 16598	GNAT family N-acetyltransferase	847/929	0.911733	K03217	yidC, spoIIIJ, OXA1, ccfA; YidC/Oxa1 family membrane protein insertase	1	779/847	0.919717
				K03088	rpoE; RNA polymerase sigma-70 factor, ECF subfamily	1	781/847	0.922078
				K06346	jag; spoIIIJ-associated protein	1	799/847	0.943329
				K03501	gidB, rsmG; 16S rRNA (guanine527-N7)-methyltransferase [EC:2.1.1.170]	1	790/847	0.932704
				K00384	trxB, TRR; thioredoxin reductase (NADPH) [EC:1.8.1.9]	1	787/847	0.929162
				K03496	parA, soj; chromosome partitioning protein	1	797/847	0.940968
				K03671	TXN, trxA; thioredoxin	1	808/847	0.953955
				K03497	parB, spo0J; ParB family transcriptional regulator, chromosome partitioning protein	1	780/847	0.920897
Cluster 16627	PadR family transcriptional regulator	853/929	0.918192	K00970	pcnB; poly(A) polymerase [EC:2.7.7.19]	1	782/853	0.916764
				K01858	INO1, ISYNA1; myo-inositol-1-phosphate synthase [EC:5.5.1.4]	1	804/853	0.942556
Cluster 16635	alanine racemase	915/929	0.98493	K02963	RP-S18, MRPS18, rpsR; small subunit ribosomal protein S18	1	913/915	0.997814
				K01858	INO1, ISYNA1; myo-inositol-1-phosphate synthase [EC:5.5.1.4]	1	854/915	0.933333
				K03111	ssb; single-strand DNA-binding protein	1	849/915	0.927869
				K02990	RP-S6, MRPS6, rpsF; small subunit ribosomal protein S6	1	903/915	0.986885
Cluster 16638	peptidoglycan bridge formation glycyltransferase FemA/FemB family protein	921/929	0.991389	K02939	RP-L9, MRPL9, rplI; large subunit ribosomal protein L9	1	876/921	0.95114
				K01858	INO1, ISYNA1; myo-inositol-1-phosphate synthase [EC:5.5.1.4]	1	813/921	0.882736
				K02990	RP-S6, MRPS6, rpsF; small subunit ribosomal protein S6	1	909/921	0.986971
				K02963	RP-S18, MRPS18, rpsR; small subunit ribosomal protein S18	1	919/921	0.997828
				K03111	ssb; single-strand DNA-binding protein	1	854/921	0.927253
Cluster 16686	NUDIX domain-containing protein	781/929	0.840689	K08972	putative membrane protein	1	725/781	0.928297
				K01758	CTH; cystathionine gamma-lyase [EC:4.4.1.1]	1	706/781	0.903969
Cluster 16706	cupin domain-containing protein	856/929	0.921421	K03147	thiC; phosphomethylpyrimidine synthase [EC:4.1.99.17]	1	774/856	0.904206
				K01758	CTH; cystathionine gamma-lyase [EC:4.4.1.1]	1	778/856	0.908879
				K08972	putative membrane protein	1	801/856	0.935748
Cluster 16745	LLM class flavin-dependent oxidoreductase	738/929	0.794403	K00426	cydB; cytochrome bd ubiquinol oxidase subunit II [EC:7.1.1.7]	1	634/738	0.859079
				K07559	kptA; putative RNA 2'-phosphotransferase [EC:2.7.1.-]	1	556/738	0.753388
				K16014	cydCD; ATP-binding cassette, subfamily C, bacterial CydCD	1	622/738	0.842818
Cluster 17234	hypothetical protein/MFS/Sporulation protein	804/929	0.865447	K03885	ndh; NADH:quinone reductase (non-electrogenic) [EC:1.6.5.9]	1	667/804	0.829602
				K24131	prsW; protease PrsW [EC:3.4.-.-]	1	722/804	0.89801
				K03439	trmB, METTL1, TRM8; tRNA (guanine-N7-)-methyltransferase [EC:2.1.1.33]	1	733/804	0.911692
				K15736	lhgO; (S)-2-hydroxyglutarate dehydrogenase [EC:1.1.5.13]	1	722/804	0.89801
Cluster 17363	bifunctional glycosyltransferase family 2/GtrA family protein	729/929	0.784715	K02484	two-component system, OmpR family, sensor kinase [EC:2.7.13.3]	1	654/729	0.897119
				K02483	K02483; two-component system, OmpR family, response regulator	1	689/729	0.94513
Cluster 18422	MFS transporter	701/929	0.754575	K01784	galE, GALE; UDP-glucose 4-epimerase [EC:5.1.3.2]	1	619/701	0.883024
				K00286	proC; pyrroline-5-carboxylate reductase [EC:1.5.1.2]	1	570/701	0.813124
				K04768	acuC; acetoin utilization protein AcuC	1	643/701	0.917261
Cluster 19097	roadblock/LC7 domain-containing protein	816/929	0.878364	K06945	uncharacterized protein	1	744/816	0.911765
Cluster 19189	PLP-dependent aminotransferase family protein	814/929	0.876211	K07113	fxsA; UPF0716 protein FxsA	1	741/814	0.910319
				K06867	uncharacterized protein	1	752/814	0.923833
				K06902	UMF1; MFS transporter, UMF1 family	1	688/814	0.845209
				K01126	E3.1.4.46, glpQ, ugpQ; glycerophosphoryl diester phosphodiesterase [EC:3.1.4.46]	1	707/814	0.86855
Cluster 19192	amidohydrolase	818/929	0.880517	K01126	E3.1.4.46, glpQ, ugpQ; glycerophosphoryl diester phosphodiesterase [EC:3.1.4.46]	1	701/818	0.856968
				K07113	fxsA; UPF0716 protein FxsA	1	735/818	0.898533
				K06902	UMF1; MFS transporter, UMF1 family	1	687/818	0.839853
				K00721	DPM1; dolichol-phosphate mannosyltransferase [EC:2.4.1.83]	1	752/818	0.919315
				K03719	lrp; Lrp/AsnC family transcriptional regulator, leucine-responsive regulatory protein	1	800/818	0.977995
Cluster 19271	AAA family ATPase	868/929	0.934338	K01523	hisE; phosphoribosyl-ATP pyrophosphohydrolase [EC:3.6.1.31]	1	795/868	0.915899
				K00765	hisG; ATP phosphoribosyltransferase [EC:2.4.2.17]	1	796/868	0.917051
				K03699	tlyC; magnesium and cobalt exporter, CNNM family	2	Two copies: 720/868 One copy: 23/868 Sum: 743/868	0.855991
Cluster 19282	uracil-xanthine permease family protein	700/929	0.753498	K01506	davA; 5-aminopentanamidase [EC:3.5.1.30]	1	567/700	0.81
				K00468	davB; lysine 2-monooxygenase [EC:1.13.12.2]	1	579/700	0.827143
Cluster 19305	integration host factor	927/929	0.997847	K04066	priA; primosomal protein N' (replication factor Y) (superfamily II helicase) [EC:5.6.2.4]	1	718/927	0.774542
				K01956	carA, CPA1; carbamoyl-phosphate synthase small subunit [EC:6.3.5.5]	1	849/927	0.915858
				K01955	carB, CPA2; carbamoyl-phosphate synthase large subunit [EC:6.3.5.5]	1	845/927	0.911543
				K00789	metK, MAT; S-adenosylmethionine synthetase [EC:2.5.1.6]	1	874/927	0.942826
				K00254	DHODH, pyrD; dihydroorotate dehydrogenase [EC:1.3.5.2]	1	830/927	0.895361
				K13038	coaBC, dfp; phosphopantothenoylcysteine decarboxylase / phosphopantothenate---cysteine ligase [EC:4.1.1.36 6.3.2.5]	1	840/927	0.906149
				K01591	pyrF; orotidine-5'-phosphate decarboxylase [EC:4.1.1.23]	1	846/927	0.912621
				K03060	rpoZ; DNA-directed RNA polymerase subunit omega [EC:2.7.7.6]	1	918/927	0.990291
				K00942	gmk, GUK1; guanylate kinase [EC:2.7.4.8]	1	866/927	0.934196
Cluster 19319	M24 family metallopeptidase/ aminopeptidase P family protein	726/929	0.781485	K00609	pyrB, PYR2; aspartate carbamoyltransferase catalytic subunit [EC:2.1.3.2]	1	659/726	0.907713
				K01736	aroC; chorismate synthase [EC:4.2.3.5]	1	667/726	0.918733
				K02825	pyrR; pyrimidine operon attenuation protein / uracil phosphoribosyltransferase [EC:2.4.2.9]	1	676/726	0.931129
				K01735	aroB; 3-dehydroquinate synthase [EC:4.2.3.4]	1	545/726	0.750689
				K03625	nusB; transcription antitermination protein NusB	1	687/726	0.946281
				K02356	efp; elongation factor P	1	701/726	0.965565
Cluster 19327	DUF349 domain-containing protein	916/929	0.986006	K03072	secD; preprotein translocase subunit SecD	1	767/916	0.837336
				K03074	secF; preprotein translocase subunit SecF	1	795/916	0.867904
				K01139	spoT; GTP diphosphokinase / guanosine-3',5'-bis(diphosphate) 3'-diphosphatase [EC:2.7.6.5 3.1.7.2]	1	835/916	0.911572
				K00759	APRT, apt; adenine phosphoribosyltransferase [EC:2.4.2.7]	1	850/916	0.927948
				K01892	HARS, hisS; histidyl-tRNA synthetase [EC:6.1.1.21]	1	839/916	0.915939
				K01069	gloB, gloC, HAGH; hydroxyacylglutathione hydrolase [EC:3.1.2.6]	1	847/916	0.924672
				K03768	PPIB, ppiB; peptidyl-prolyl cis-trans isomerase B (cyclophilin B) [EC:5.2.1.8]	1	843/916	0.920306
Cluster 19331	YebC/PmpR family DNA-binding transcriptional regulator	927/929	0.997847	K22311	ptfP1; phosphatidylinositol dimannoside acyltransferase [EC:2.3.1.265]	1	728/927	0.785329
				K03072	secD; preprotein translocase subunit SecD	1	826/927	0.891046
				K08256	pimA; phosphatidyl-myo-inositol alpha-mannosyltransferase [EC:2.4.1.345]	1	827/927	0.892125
				K03210	yajC; preprotein translocase subunit YajC	1	854/927	0.921251
				K03551	ruvB; holliday junction DNA helicase RuvB [EC:5.6.2.4]	1	854/927	0.921251
				K03550	ruvA; holliday junction DNA helicase RuvA	1	853/927	0.920173
				K06215	pdxS, pdx1; pyridoxal 5'-phosphate synthase pdxS subunit [EC:4.3.3.6]	1	876/927	0.944984
				K01159	ruvC; crossover junction endodeoxyribonuclease RuvC [EC:3.1.21.10]	1	838/927	0.903991
				K08681	pdxT, pdx2; pyridoxal 5'-phosphate synthase pdxT subunit [EC:4.3.3.6]	1	863/927	0.93096
Cluster 19332	membrane protein/ hypothetical protein/ LemA family protein	885/929	0.952637	K03550	ruvA; holliday junction DNA helicase RuvA	1	777/885	0.877966
				K22311	ptfP1; phosphatidylinositol dimannoside acyltransferase [EC:2.3.1.265]	1	798/885	0.901695
				K02355	fusA, GFM, EFG; elongation factor G	1	719/885	0.812429
				K01159	ruvC; crossover junction endodeoxyribonuclease RuvC [EC:3.1.21.10]	1	795/885	0.898305
				K08256	pimA; phosphatidyl-myo-inositol alpha-mannosyltransferase [EC:2.4.1.345]	1	810/885	0.915254
				K27681	pgsA; phosphatidylinositol phosphate synthase [EC:2.7.8.-]	1	780/885	0.881356
				K08681	pdxT, pdx2; pyridoxal 5'-phosphate synthase pdxT subunit [EC:4.3.3.6]	1	824/885	0.931073
				K06215	pdxS, pdx1; pyridoxal 5'-phosphate synthase pdxS subunit [EC:4.3.3.6]	1	837/885	0.945763
Cluster 19368	RNA methyltransferase	748/929	0.805167	K02073	metQ; D-methionine transport system substrate-binding protein	1	666/748	0.890374
				K00595	cobL-cbiET; precorrin-6B C5,15-methyltransferase / cobalt-precorrin-6B C5,C15-methyltransferase [EC:2.1.1.132 2.1.1.289 2.1.1.196]	1	679/748	0.907754
				K00768	E2.4.2.21, cobU, cobT; nicotinate-nucleotide--dimethylbenzimidazole phosphoribosyltransferase [EC:2.4.2.21]	2	Two copies: 3/748 One copy: 647/748 Sum: 650/748	0.868984
				K02302	cysG; uroporphyrin-III C-methyltransferase / precorrin-2 dehydrogenase / sirohydrochlorin ferrochelatase [EC:2.1.1.107 1.3.1.76 4.99.1.4]	1	682/748	0.911765
Cluster 19423	NUDIX domain-containing protein	821/929	0.883746	K01890	FARSB, pheT; phenylalanyl-tRNA synthetase beta chain [EC:6.1.1.20]	1	733/821	0.892814
				K00074	paaH, hbd, fadB, mmgB; 3-hydroxybutyryl-CoA dehydrogenase [EC:1.1.1.157]	1	676/821	0.823386
				K01889	FARSA, pheS; phenylalanyl-tRNA synthetase alpha chain [EC:6.1.1.20]	1	719/821	0.875761
Cluster 19425	lipopolysaccharide assembly protein LapB/ transcriptional regulator	730/929	0.785791	K01890	FARSB, pheT; phenylalanyl-tRNA synthetase beta chain [EC:6.1.1.20]	1	733/730	1.00411
				K00074	paaH, hbd, fadB, mmgB; 3-hydroxybutyryl-CoA dehydrogenase [EC:1.1.1.157]	1	676/730	0.926027
				K01889	FARSA, pheS; phenylalanyl-tRNA synthetase alpha chain [EC:6.1.1.20]	1	719/730	0.984932
Cluster 19428	ATP-binding protein	910/929	0.979548	K02520	infC, MTIF3; translation initiation factor IF-3	1	833/910	0.915385
				K02916	RP-L35, MRPL35, rpmI; large subunit ribosomal protein L35	1	889/910	0.976923
				K02887	RP-L20, MRPL20, rplT; large subunit ribosomal protein L20	1	891/910	0.979121
				K01890	FARSB, pheT; phenylalanyl-tRNA synthetase beta chain [EC:6.1.1.20]	1	830/910	0.912088
				K03437	spoU; RNA methyltransferase, TrmH family	1	840/910	0.923077
				K01889	FARSA, pheS; phenylalanyl-tRNA synthetase alpha chain [EC:6.1.1.20]	1	852/910	0.936264
Cluster 19500	response regulator transcription factor	925/929	0.995694	K05337	fer; ferredoxin	1	850/925	0.918919
				K00548	metH, MTR; 5-methyltetrahydrofolate--homocysteine methyltransferase [EC:2.1.1.13]	1	830/925	0.897297
				K07442	TRM61, GCD14; tRNA (adenine57-N1/adenine58-N1)-methyltransferase catalytic subunit [EC:2.1.1.219 2.1.1.220]	1	876/925	0.947027
				K02035	ABC.PE.S; peptide/nickel transport system substrate-binding protein	2	Two copies: 428/925 One copy: 415/925 Sum: 843/925	0.911351
				K07465	K07465; putative RecB family exonuclease	1	843/925	0.911351
Cluster 19509	IclR family transcriptional regulator	854/929	0.919268	K02035	ABC.PE.S; peptide/nickel transport system substrate-binding protein	3	Three copies: 2/854 Two copies: 422/854 One copy: 348/854 Sum: 772/854	0.903981
				K00111	glpA, glpD; glycerol-3-phosphate dehydrogenase [EC:1.1.5.3]	1	788/854	0.922717
				K00864	glpK, GK; glycerol kinase [EC:2.7.1.30]	1	792/854	0.9274
				K00548	metH, MTR; 5-methyltetrahydrofolate--homocysteine methyltransferase [EC:2.1.1.13]	1	772/854	0.903981
				K02440	glpF; glycerol uptake facilitator	1	788/854	0.922717
Cluster 19529	DUF3090 domain-containing protein	924/929	0.994618	K15526	mshC; L-cysteine:1D-myo-inositol 2-amino-2-deoxy-alpha-D-glucopyranoside ligase [EC:6.3.1.13]	1	846/924	0.915584
				K03284	corA; magnesium transporter	1	826/924	0.893939
Cluster 19539	aldo/keto reductase	842/929	0.906351	K03284	corA; magnesium transporter	1	755/842	0.896675
Cluster 19593	TetR/AcrR family transcriptional regulator	903/929	0.972013	K00249	ACADM, acd; acyl-CoA dehydrogenase [EC:1.3.8.7]	1	793/903	0.878184
Cluster 19688	SPFH domain-containing protein	926/929	0.996771	K03652	MPG; DNA-3-methyladenine glycosylase [EC:3.2.2.21]	3	Two copies: 4/926 One copy: 801/926 Sum: 805/926	0.86933
				K06377	spo0M; sporulation-control protein	1	835/926	0.901728
				K02013	ABC.FEV.A; iron complex transport system ATP-binding protein [EC:7.2.2.-]	1	868/926	0.937365
Cluster 19704	GAF domain-containing sensor histidine kinase	897/929	0.965554	K02013	ABC.FEV.A; iron complex transport system ATP-binding protein [EC:7.2.2.-]	1	837/897	0.93311
				K21397	K21397; ABC transport system ATP-binding/permease protein	1	821/897	0.915273
Cluster 19712	metallopeptidase TldD-related protein	829/929	0.892357	K03639	moaA, CNX2; GTP 3',8-cyclase [EC:4.1.99.22]	1	742/829	0.895054
				K00059	fabG, OAR1; 3-oxoacyl-[acyl-carrier protein] reductase [EC:1.1.1.100]	1	709/829	0.855247
				K11611	inhA; meromycolic acid enoyl-[acyl-carrier protein] reductase [EC:1.3.1.118]	1	689/829	0.831122
				K03568	tldD; TldD protein	2	Two copies: 2/829 One copy: 746/829 Sum: 748/829	0.902292
				K01866	YARS, tyrS; tyrosyl-tRNA synthetase [EC:6.1.1.1]	1	762/829	762/829
Cluster 19814	metal-sulfur cluster assembly factor	926/929	0.996771	K09015	sufD; Fe-S cluster assembly protein SufD	1	854/926	0.922246
				K03297	emrE, qac, mmr, smr; small multidrug resistance pump	1	720/926	0.777538
				K05710	hcaC; 3-phenylpropionate/trans-cinnamate dioxygenase ferredoxin component	1	891/926	0.962203
				K09013	sufC; Fe-S cluster assembly ATP-binding protein	1	875/926	0.944924
				K11717	sufS; cysteine desulfurase / selenocysteine lyase [EC:2.8.1.7 4.4.1.16]	1	866/926	0.935205
				K04488	iscU, nifU; nitrogen fixation protein NifU and related proteins	1	879/926	0.949244
Cluster 19823	uridine diphosphate-N-acetylglucosamine-binding protein YvcK	921/929	0.991389	K00134	GAPDH, gapA; glyceraldehyde 3-phosphate dehydrogenase (phosphorylating) [EC:1.2.1.12]	1	866/921	0.940282
				K01803	TPI, tpiA; triosephosphate isomerase (TIM) [EC:5.3.1.1]	1	840/921	0.912052
				K00927	PGK, pgk; phosphoglycerate kinase [EC:2.7.2.3]	1	841/921	0.913138
				K03703	uvrC; excinuclease ABC subunit C	1	812/921	0.88165
				K09762	whiA; cell division protein WhiA	1	889/921	0.965255
				K06958	rapZ; RNase adapter protein RapZ	1	853/921	0.926167
Cluster 19852	PAC2 family protein	854/929	0.919268	K03579	hrpB; ATP-dependent RNA helicase HrpB [EC:5.6.2.6]	2	Two copies: 1/854 One copy: 747/854 Sum: 748/854	0.875878
				K02945	RP-S1, rpsA; small subunit ribosomal protein S1	1	816/854	0.955504
				K00859	coaE; dephospho-CoA kinase [EC:2.7.1.24]	1	777/854	0.909836
Cluster 19854	class I SAM-dependent methyltransferase	753/929	0.810549	K00859	coaE; dephospho-CoA kinase [EC:2.7.1.24]	1	685/753	0.909695
				K03579	hrpB; ATP-dependent RNA helicase HrpB [EC:5.6.2.6]	1	663/753	0.880478
				K02945	RP-S1, rpsA; small subunit ribosomal protein S1	1	717/753	0.952191
Cluster 19867	FdhF/YdeP family oxidoreductase	910/929	0.979548	K01997	livH; branched-chain amino acid transport system permease protein	1	814/910	0.894505
				K01999	livK; branched-chain amino acid transport system substrate-binding protein	1	808/910	0.887912
				K02335	polA; DNA polymerase I [EC:2.7.7.7]	1	834/910	0.916484
Cluster 19873	PaaI family thioesterase/hotdog fold thioesterase	870/929	0.936491	K01998	livM; branched-chain amino acid transport system permease protein	1	770/870	0.885057
				K01999	livK; branched-chain amino acid transport system substrate-binding protein	1	796/870	0.914943
				K01997	livH; branched-chain amino acid transport system permease protein	1	802/870	0.921839
				K02335	polA; DNA polymerase I [EC:2.7.7.7]	1	799/870	0.918391
Cluster 19972	DUF2252 domain-containing protein	839/929	0.903122	K01992	ABC-2.P; ABC-2 type transport system permease protein	1	734/839	0.874851
				K01990	ABC-2.A; ABC-2 type transport system ATP-binding protein	1	760/839	0.90584
				K02337	dnaE; DNA polymerase III subunit alpha [EC:2.7.7.7]	1	761/839	0.907032
Cluster 20047	DUF3040 domain-containing protein	717/929	0.771798	K03438	mraW, rsmH; 16S rRNA (cytosine1402-N4)-methyltransferase [EC:2.1.1.199]	1	666/717	0.92887
				K01673	cynT, can; carbonic anhydrase [EC:4.2.1.1]	1	671/717	0.935844
				K01421	yhgE; putative membrane protein	1	565/717	0.788006
				K03924	moxR; MoxR-like ATPase [EC:3.6.3.-]	1	670/717	0.934449
Cluster 20052	bifunctional 2-polyprenyl-6-hydroxyphenol methylase/3-demethylubiquinol 3-O-methyltransferase UbiG	898/929	0.966631	K01673	cynT, can; carbonic anhydrase [EC:4.2.1.1]	1	767/898	0.85412
				K03924	moxR; MoxR-like ATPase [EC:3.6.3.-]	1	775/898	0.863029
				K01421	yhgE; putative membrane protein	1	707/898	0.787305
Cluster 20077	sulfite oxidase-like oxidoreductase	917/929	0.987083	K03154	thiS; sulfur carrier protein	1	800/917	0.87241
				K13063	phzE; 2-amino-4-deoxychorismate synthase [EC:2.6.1.86]	1	751/917	0.818975
				K03149	thiG; thiazole synthase [EC:2.8.1.10]	1	792/917	0.863686
				K12132	prkC, stkP; eukaryotic-like serine/threonine-protein kinase [EC:2.7.11.1]	1	808/917	0.881134
				K02192	bfd; bacterioferritin-associated ferredoxin	1	853/917	0.930207
				K01151	nfo; deoxyribonuclease IV [EC:3.1.21.2]	1	820/917	0.89422
				K01626	E2.5.1.54, aroF, aroG, aroH; 3-deoxy-7-phosphoheptulonate synthase [EC:2.5.1.54]	1	848/917	0.924755
				K03594	bfr; bacterioferritin [EC:1.16.3.1]	1	868/917	0.946565
Cluster 20083	SRPBCC family protein	902/929	0.970936	K03154	thiS; sulfur carrier protein	1	800/902	0.886918
				K13063	phzE; 2-amino-4-deoxychorismate synthase [EC:2.6.1.86]	1	751/902	0.832594
				K03149	thiG; thiazole synthase [EC:2.8.1.10]	1	792/902	0.878049
				K12132	prkC, stkP; eukaryotic-like serine/threonine-protein kinase [EC:2.7.11.1]	1	808/902	0.895787
				K02192	bfd; bacterioferritin-associated ferredoxin	1	853/902	0.945676
				K01151	nfo; deoxyribonuclease IV [EC:3.1.21.2]	1	820/902	0.909091
				K01626	E2.5.1.54, aroF, aroG, aroH; 3-deoxy-7-phosphoheptulonate synthase [EC:2.5.1.54]	1	848/902	0.940133
				K03594	bfr; bacterioferritin [EC:1.16.3.1]	1	868/902	0.962306
Cluster 20086	metallophosphoesterase	873/929	0.93972	K25026	glk; glucokinase [EC:2.7.1.2]	1	827/873	0.947308
				K13668	pimB; phosphatidyl-myo-inositol dimannoside synthase [EC:2.4.1.346]	1	797/873	0.912944
				K01551	arsA, ASNA1, GET3; arsenite/tail-anchored protein-transporting ATPase [EC:7.3.2.7 7.3.-.-]	2	Two copies: 1/873 One copy: 788/873 Sum: 789/873	0.90378
				K01897	ACSL, fadD; long-chain acyl-CoA synthetase [EC:6.2.1.3]	1	805/873	0.922108
Cluster 20096	hypothetical protein	900/929	0.968784	K21471	cwlO; peptidoglycan DL-endopeptidase CwlO [EC:3.4.-.-]	3	Three copies: 1/900 Two copies: 816/900 One copy: 27/900 Sum: 844/900	0.937778
				K07059	K07059; rhomboid family protein	1	818/900	0.908889
Cluster 20098	Lrp/AsnC family transcriptional regulator	743/929	0.799785	K21471	cwlO; peptidoglycan DL-endopeptidase CwlO [EC:3.4.-.-]	2	Two copies: 23/743 One copy: 675/743 Sum: 698/743	0.939435
				K07059	K07059; rhomboid family protein	1	671/743	0.903096
Cluster 20101	aminotransferase class V-fold PLP-dependent enzyme	874/929	0.940797	K02276	coxC, ctaE; cytochrome c oxidase subunit III [EC:7.1.1.9]	1	828/874	0.947368
				K03889	qcrC; quinol---cytochrome-c reductase cytochrome c subunit [EC:7.1.1.8]	1	807/874	0.923341
				K03890	qcrA; quinol---cytochrome c reductase iron-sulfur subunit [EC:7.1.1.8]	1	813/874	0.930206
				K00766	trpD; anthranilate phosphoribosyltransferase [EC:2.4.2.18]	1	801/874	0.916476
				K03891	qcrB; quinol---cytochrome-c reductase cytochrome b subunit [EC:7.1.1.8]	1	809/874	0.925629
Cluster 20199	response regulator transcription factor	883/929	0.950484	K03517	nadA; quinolinate synthase [EC:2.5.1.72]	1	757/883	0.857305
				K03969	pspA; phage shock protein A	1	828/883	0.937712
				K03296	TC.HAE1; hydrophobic/amphiphilic exporter-1 (mainly G- bacteria), HAE1 family	1	666/883	0.754247
Cluster 20201	GntR family transcriptional regulator	823/929	0.885899	K00382	DLD, lpd, pdhD; dihydrolipoyl dehydrogenase [EC:1.8.1.4]	1	767/823	0.931956
				K00627	DLAT, aceF, pdhC; pyruvate dehydrogenase E2 component (dihydrolipoyllysine-residue acetyltransferase) [EC:2.3.1.12]	1	719/823	0.873633
				K01255	CARP, pepA; leucyl aminopeptidase [EC:3.4.11.1]	1	734/823	0.891859
				K00163	aceE; pyruvate dehydrogenase E1 component [EC:1.2.4.1]	2	Two copies: 2/823 One copy: 746/823 Sum: 748/823	0.90887
Cluster 20220	DUF4191 domain-containing protein	721/929	0.776103	K01915	glnA, GLUL; glutamine synthetase [EC:6.3.1.2]	1	Two copies: 1/721 One copy: 659/721 Sum: 660/721	0.915395
				K03801	lipB; lipoyl(octanoyl) transferase [EC:2.3.1.181]	1	664/721	0.920943
				K03644	lipA, LIAS, LIP1, LIP5; lipoyl synthase [EC:2.8.1.8]	1	674/721	0.934813
Cluster 20382	class I SAM-dependent methyltransferase	906/929	0.975242	K22107	kstR; TetR/AcrR family transcriptional regulator, cholesterol catabolism regulator	1	770/906	0.84989
				K26815	manT; MMP alpha-(1->4)-mannosyltransferase [EC:2.4.1.393]	1	825/906	0.910596
				K27194	mmpH; MMP endo-(1,4)-3-O-methyl-alpha-D-mannosidase [EC:3.2.1.221]	1	832/906	0.918322
Cluster 20479	HpcH/HpaI aldolase/citrate lyase family protein	760/929	0.818084	K05795	terD; tellurium resistance protein TerD	702	Two copies: 30/760 One copy: 702/760 Sum: 732/760	0.963158
				K09799	K09799; uncharacterized protein	0	701/760	0.922368
Cluster 20509	DUF3145 domain-containing protein	927/929	0.997847	K00645	fabD, MCAT, MCT1; [acyl-carrier-protein] S-malonyltransferase [EC:2.3.1.39]	1	831/927	0.89644
				K00648	fabH; 3-oxoacyl-[acyl-carrier-protein] synthase III [EC:2.3.1.180]	1	857/927	0.924488
				K02078	acpP, acpM; acyl carrier protein	1	892/927	0.962244
				K09458	fabF, OXSM, CEM1; 3-oxoacyl-[acyl-carrier-protein] synthase II [EC:2.3.1.179]	2	Two copies: 1/927 One copy: 861/927 Sum: 862/927	0.929881
Cluster 20511	CdaR family transcriptional regulator	924/929	0.994618	K09458	fabF, OXSM, CEM1; 3-oxoacyl-[acyl-carrier-protein] synthase II [EC:2.3.1.179]	1	865/924	0.936147
				K02078	acpP, acpM; acyl carrier protein	1	898/924	0.971861
				K00648	fabH; 3-oxoacyl-[acyl-carrier-protein] synthase III [EC:2.3.1.180]	2	Two copies: 1/924 One copy: 865/924 Sum: 866/924	0.937229
				K06911	PIR; quercetin 2,3-dioxygenase [EC:1.13.11.24]	1	824/924	0.891775
				K00645	fabD, MCAT, MCT1; [acyl-carrier-protein] S-malonyltransferase [EC:2.3.1.39]	1	854/924	0.924242
Cluster 20634	cytidine deaminase	832/929	0.895587	K03595	era, ERAL1; GTPase	1	677/832	0.813702
				K07042	ybeY, yqfG; probable rRNA maturation factor	1	713/832	0.856971
				K03699	tlyC; magnesium and cobalt exporter, CNNM family	1	737/832	0.885817
Cluster 20638	carbohydrate kinase family protein	763/929	0.821313	K07042	ybeY, yqfG; probable rRNA maturation factor	1	659/763	0.863696
				K03699	tlyC; magnesium and cobalt exporter, CNNM family	1	630/763	0.825688
				K06217	phoH, phoL; phosphate starvation-inducible protein PhoH and related proteins	1	627/763	0.821756
Cluster 20766	DUF3097 domain-containing protein	871/929	0.937567	K09761	rsmE; 16S rRNA (uracil1498-N3)-methyltransferase [EC:2.1.1.193]	1	791/871	0.908152
				K01897	ACSL, fadD; long-chain acyl-CoA synthetase [EC:6.2.1.3]	1	699/871	0.802526
				K00459	ncd2, npd; nitronate monooxygenase [EC:1.13.12.16]	1	801/871	0.919633
				K03686	dnaJ; molecular chaperone DnaJ	1	820/871	0.941447
				K03705	hrcA; heat-inducible transcriptional repressor	1	825/871	0.947187
Cluster 20774	radical SAM family heme chaperone HemW	920/929	0.990312	K03686	dnaJ; molecular chaperone DnaJ	1	860/920	0.934783
				K03596	lepA; GTP-binding protein LepA	1	833/920	0.905435
				K03705	hrcA; heat-inducible transcriptional repressor	1	870/920	0.945652
				K01897	ACSL, fadD; long-chain acyl-CoA synthetase [EC:6.2.1.3]	1	827/920	0.898913
Cluster 20787	hypothetical protein	895/929	0.963402	K25232	fakB; fatty acid kinase fatty acid binding subunit	1	695/895	0.776536
				K09710	ybeB; ribosome-associated protein	1	834/895	0.931844
				K01869	LARS, leuS; leucyl-tRNA synthetase [EC:6.1.1.4]	2	Two copies: 1/895 One copy: 806/895 Sum: 807/895	0.901676
				K22306	gpgP; glucosyl-3-phosphoglycerate phosphatase [EC:3.1.3.85]	1	817/895	0.912849
Cluster 20790	M48 family metallopeptidase	888/929	0.955867	K09710	ybeB; ribosome-associated protein	1	840/888	0.945946
				K00931	proB; glutamate 5-kinase [EC:2.7.2.11]	1	808/888	0.90991
				K00969	nadD; nicotinate-nucleotide adenylyltransferase [EC:2.7.7.18]	1	838/888	0.943694
				K00147	proA; glutamate-5-semialdehyde dehydrogenase [EC:1.2.1.41]	1	826/888	0.93018
Cluster 20801	TIGR03960 family B12-binding radical SAM protein	923/929	0.993541	K03570	mreC; rod shape-determining protein MreC	1	757/923	0.820152
				K05837	rodA, mrdB; rod shape determining protein RodA	1	857/923	0.928494
				K05515	mrdA; penicillin-binding protein 2 [EC:3.4.16.4]	1	825/923	0.893824
Cluster 21473	DUF948 domain-containing protein	767/929	0.825619	K07478	ycaJ; putative ATPase	1	698/767	0.910039
				K07082	mltG; peptidoglycan lytic transglycosylase G [EC:4.2.2.29]	1	700/767	0.912647
				K07447	ruvX; putative pre-16S rRNA nuclease [EC:3.1.-.-]	1	720/767	0.938722
				K01872	AARS, alaS; alanyl-tRNA synthetase [EC:6.1.1.7]	1	701/767	0.91395
				K02986	RP-S4, NAM9, rpsD; small subunit ribosomal protein S4	1	740/767	0.964798
Cluster 21656	amino acid deaminase/aldolase	801/929	0.862217	K01915	glnA, GLUL; glutamine synthetase [EC:6.3.1.2]	1	602/801	0.751561
Cluster 21672	aldehyde dehydrogenase	806/929	0.8676	K07010	K07010; putative glutamine amidotransferase	1	732/806	0.908189
				K01915	glnA, GLUL; glutamine synthetase [EC:6.3.1.2]	1	746/806	0.925558
Cluster 21919	MaoC family dehydratase	831/929	0.89451	K13639	soxR; MerR family transcriptional regulator, redox-sensitive transcriptional activator SoxR	1	715/831	0.860409
Cluster 21926	acyl-CoA dehydrogenase family protein	768/929	0.826695	K00121	frmA, ADH5, adhC; S-(hydroxymethyl)glutathione dehydrogenase / alcohol dehydrogenase [EC:1.1.1.284 1.1.1.1]	1	623/768	0.811198
				K13639	soxR; MerR family transcriptional regulator, redox-sensitive transcriptional activator SoxR	1	623/768	0.811198
Cluster 22288	HNH endonuclease	777/929	0.836383	K02013	ABC.FEV.A; iron complex transport system ATP-binding protein [EC:7.2.2.-]	1	731/777	0.940798
				K03652	MPG; DNA-3-methyladenine glycosylase [EC:3.2.2.21]	2	Two copies: 2/777 One copy: 690/777 Sum: 692/777	0.890605
				K06377	spo0M; sporulation-control protein	1	725/777	0.933076
Cluster 22448	pyridoxal-phosphate-dependent aminotransferase family protein	706/929	0.759957	K10674	ectD; ectoine hydroxylase [EC:1.14.11.55]	1	570/706	0.807365
				K00836	ectB, dat; diaminobutyrate-2-oxoglutarate transaminase [EC:2.6.1.76]	1	584/706	0.827195
				K06720	ectC; L-ectoine synthase [EC:4.2.1.108]	1	595/706	0.842776
				K06718	ectA; L-2,4-diaminobutyric acid acetyltransferase [EC:2.3.1.178]	1	582/706	0.824363
Cluster 22465	IclR family transcriptional regulator	748/929	0.805167	K05364	pbpA; penicillin-binding protein A	1	592/748	0.791444
				K14519	aldH; NADP-dependent aldehyde dehydrogenase [EC:1.2.1.4]	1	668/748	0.893048
Cluster 22655	tetratricopeptide repeat protein	865/929	0.931109	K02945	RP-S1, rpsA; small subunit ribosomal protein S1	1	816/865	0.943353
				K00859	coaE; dephospho-CoA kinase [EC:2.7.1.24]	1	786/865	0.908671
Cluster 22937	TetR/AcrR family transcriptional regulator	784/929	0.843918	K00788	thiE; thiamine-phosphate pyrophosphorylase [EC:2.5.1.3]	1	654/784	0.834184
				K00297	metF, MTHFR; methylenetetrahydrofolate reductase (NADH) [EC:1.5.1.54]	1	667/784	0.850765
				K01421	yhgE; putative membrane protein	1	637/784	0.8125
Cluster 22955	response regulator	923/929	0.993541	K01626	E2.5.1.54, aroF, aroG, aroH; 3-deoxy-7-phosphoheptulonate synthase [EC:2.5.1.54]	1	791/923	0.856988
				K13063	phzE; 2-amino-4-deoxychorismate synthase [EC:2.6.1.86]	1	825/923	0.893824
				K03928	yvaK; carboxylesterase [EC:3.1.1.1]	1	855/923	0.926327
				K00655	plsC; 1-acyl-sn-glycerol-3-phosphate acyltransferase [EC:2.3.1.51]	1	850/923	0.92091
Cluster 24544	HAMP domain-containing sensor histidine kinase	778/929	0.83746	K01616	kgd; multifunctional 2-oxoglutarate metabolism enzyme [EC:2.2.1.5 4.1.1.71 1.2.4.2 2.3.1.61]	1	692/778	0.88946
Cluster 24619	styrene monooxygenase/indole monooxygenase family protein	750/929	0.80732	K21471	cwlO; peptidoglycan DL-endopeptidase CwlO [EC:3.4.-.-]	1	607/750	0.809333
				K06945	K06945; uncharacterized protein	1	692/750	0.922667
Cluster 25423	HAMP domain-containing protein	726/929	0.781485	K03465	thyX, thy1; thymidylate synthase (FAD) [EC:2.1.1.148]	1	567/726	0.780992
				K00995	PGS1, pgsA; CDP-diacylglycerol---glycerol-3-phosphate 3-phosphatidyltransferase [EC:2.7.8.5]	1	663/726	0.913223
				K01714	dapA; 4-hydroxy-tetrahydrodipicolinate synthase [EC:4.3.3.7]	1	667/726	0.918733
				K14441	rimO; ribosomal protein S12 methylthiotransferase [EC:2.8.4.4]	1	663/726	0.913223
				K12574	rnj; ribonuclease J [EC:3.1.-.-]	1	668/726	0.92011
				K03466	ftsK, spoIIIE; DNA segregation ATPase FtsK/SpoIIIE, S-DNA-T family	1	649/726	0.893939
Cluster 25586	GntR family transcriptional regulator	702/929	0.755651	K00857	tdk, TK; thymidine kinase [EC:2.7.1.21]	1	599/702	0.853276
				K02469	gyrA; DNA gyrase subunit A [EC:5.6.2.2]	1	646/702	0.920228
				K02784	ptsH; phosphocarrier protein HPr	1	673/702	0.958689
Cluster 33898	FHA domain-containing protein	779/929	0.838536	K08744	CRLS; cardiolipin synthase (CMP-forming) [EC:2.7.8.41]	1	733/779	0.94095
				K16881	K16881; mannose-1-phosphate guanylyltransferase / phosphomannomutase [EC:2.7.7.13 5.4.2.8]	2	Two copies: 1/779 One copy: 723/779 Sum: 724/779	0.929397
				K02346	dinB; DNA polymerase IV [EC:2.7.7.7]	1	0.826701	0.826701
				K08999	K08999; uncharacterized protein	1	0.984596	0.984596
Cluster 54472	ABC1 kinase family protein	762/929	0.820237	K03657	uvrD, pcrA; ATP-dependent DNA helicase UvrD/PcrA [EC:5.6.2.4]	1	0.875328	0.875328
				K18958	whiB7; WhiB family transcriptional regulator, redox-sensing transcriptional regulator	1	0.961942	0.961942

## Sheet: S9
Clusters (include gene showing duplication in two or more strain) - synteny
Cluster ID	Cluster Duplication (n° of strains)	Annotation	Occurrence (in genomes)	Occurrence % (in genomes)	Occurrence (in genomic region)	Occurrence % (in genomic region)	Annotated genes	Genes name	Max n° of repetition in one genome	Co-occurrence	Co-occurrence %
Cluster 1451	1	right-handed parallel beta-helix repeat-containing protein	828/929	0.891281	829/930	0.891398	K01738	cysK; cysteine synthase [EC:2.5.1.47]	2	Two copies: 1/828 One copy: 631/828 Sum: 632/828	0.76329
Cluster 1455	1	DeoR/GlpR family DNA-binding transcription regulator	831/929	0.89451	832/930	0.894624	K01738	cysK; cysteine synthase [EC:2.5.1.47]	2	Two copies: 1/831 One copy: 725/831 Sum: 726/831	0.87365
Cluster 1470	1	geranylgeranyl reductase family protein	912/929	0.981701	913/930	0.98172	K23980	tpdA; cysteinylglycine-S-conjugate dipeptidase [EC:3.4.13.23]	2	Two copies: 1/912 One copy: 834/912 Sum: 835/912	0.91447
Cluster 1479	1	HpcH/HpaI aldolase/citrate lyase family protein DUF6986 family protein	834/929	0.89774	835/930	0.897849	K25026	glk; glucokinase [EC:2.7.1.2]	2	Two copies: 1/834 One copy: 649/834 Sum: 650/834	0.778177
							K02529	galR; LacI family transcriptional regulator, galactose operon repressor	2	Two copies: 1/834 One copy: 735/834 Sum: 736/834	0.881295
							K03522	fixB, etfA; electron transfer flavoprotein alpha subunit	2	Two copies: 1/834 One copy: 757/834 Sum: 758/834	0.907674
							K03521	fixA, etfB; electron transfer flavoprotein beta subunit	2	Two copies: 1/834 One copy: 760/834 Sum: 761/834	0.911271
Cluster 1527	1	lysophospholipid acyltransferase family protein	708/929	0.76211	709/930	0.762366	K03522	fixB, etfA; electron transfer flavoprotein alpha subunit	2	Two copies: 1/708 One copy: 647/708 Sum: 648/708	0.913842
							K01620	ltaE; threonine aldolase [EC:4.1.2.48]	2	Two copies: 1/708 One copy: 651/708 Sum: 652/834	0.919492
							K03521	fixA, etfB; electron transfer flavoprotein beta subunit	2	Two copies: 1/708 One copy: 662/708 Sum: 663/708	0.935028
Cluster 2080	1	DUF3710 domain-containing protein	907/929	0.976319	908/930	0.976344	K01520	dUTP diphosphatase	1	0.925028	0.93503
Cluster 3511	1	metal-dependent hydrolase	868/929	0.934338	869/930	0.934409	K10805	tesB; acyl-CoA thioesterase II	2	Two copies: 2/868 One copy: 784/868 Sum: 786/868	0.90553
Cluster 3519	1	ABC transporter ATP-binding protein	790/929	0.850377	791/930	0.850538	K10805	tesB; acyl-CoA thioesterase II	2	Two copies: 1/790 One copy: 593/790 Sum: 594/790	0.751899
Cluster 3672	1	YigZ family protein	769/929	0.827772	770/930	0.827957	K03547	sbcD, mre11; DNA repair protein SbcD/Mre11	2	Two copies: 1/769 One copy: 604/769 Sum: 605/769	0.786736
							K06929	K06929; uncharacterized protein	2	Two copies: 1/769 One copy: 586/769 Sum: 587/769	0.763329
Cluster 3781	1	TetR/AcrR family transcriptional regulator	838/929	0.902045	839/930	0.902151	K02351	K02351; putative membrane protein	2	Two copies: 1/838 One copy: 731/838 Sum: 732/838	0.873508
							K21071	pfk, pfp; ATP-dependent phosphofructokinase / diphosphate-dependent phosphofructokinase	2	Two copies: 1/838 One copy: 751/838 Sum: 752/838	0.897375
							K07009	gatD; lipid II isoglutaminyl synthase (glutamine-hydrolysing)	2	Two copies: 1/838 One copy: 768/838 Sum: 769/838	0.917661
							K23393	murT; lipid II isoglutaminyl synthase (glutamine-hydrolysing)	2	Two copies: 1/838 One copy: 779/838 Sum: 780/838	0.930788
							K01462	PDF, def; peptide deformylase	2	Two copies: 1/838 One copy: 765/838 Sum: 766/838	0.914081
Cluster 5726	1	ROK family transcriptional regulator	901/929	0.96986	902/930	0.969892	K03294	TC.APA; basic amino acid/polyamine antiporter, APA family	2	Two copies: 2/901 One copy: 765/901 Sum: 767/901	0.851276
							K10200	ngcE; N-acetylglucosamine transport system substrate-binding protein	2	Two copies: 1/901 One copy: 776/901 Sum: 777/901	0.862375
							K10201	ngcF; N-acetylglucosamine transport system permease protein	2	Two copies: 1/901 One copy: 811/901 Sum: 812/901	0.901221
							K01662	dxs; 1-deoxy-D-xylulose-5-phosphate synthase	2	Two copies: 1/901 One copy: 819/901 Sum: 820/901	0.9101
							K10202	ngcG; N-acetylglucosamine transport system permease protein	2	Two copies: 2/901 One copy: 812/901 Sum: 814/901	0.903441
							K10544	xylH; D-xylose transport system permease protein	2	Two copies: 1/901 One copy: 829/901 Sum: 839/901	0.931188
							K10545	xylG; D-xylose transport system ATP-binding protein	2	Two copies: 1/901 One copy: 844/901 Sum: 845/901	0.937847
							K10543	xylF; D-xylose transport system substrate-binding protein	2	Two copies: 1/901 One copy: 829/901 Sum: 830/901	0.921199
Cluster 5759	1	acyl-CoA dehydrogenase	917/929	0.987083	918/930	0.987097	K21071	pfk, pfp; ATP-dependent phosphofructokinase / diphosphate-dependent phosphofructokinase	2	Two copies: 1/917 One copy: 813/917 Sum: 814/917	0.887677
							K07009	gatD; lipid II isoglutaminyl synthase (glutamine-hydrolysing)	2	Two copies: 1/917 One copy: 837/917 Sum: 838/917	0.91385
							K23393	murT; lipid II isoglutaminyl synthase (glutamine-hydrolysing)	2	Two copies: 1/917 One copy: 849/917 Sum: 850/917	0.926936
							K01462	PDF, def; peptide deformylase	2	Two copies: 1/917 One copy: 833/917 Sum: 834/917	0.909487
Cluster 6273	1	metallopeptidase family protein	774/929	0.833154	775/930	0.833333	K03578	hrpA; ATP-dependent RNA helicase HrpA	2	Two copies: 1/774 One copy: 597/774 Sum: 598/774	0.77261
Cluster 10540	1	MarC family protein	898/929	0.966631	899/930	0.966667	K03284	corA; magnesium transporter	1	828/898	0.922049
							K07053	E3.1.3.97; 3',5'-nucleoside bisphosphate phosphatase	3	Three copies: 1/898 One copy: 829/898 Sum: 830/898	0.924276
Cluster 13314	1	SCO5389 family protein	925/929	0.995694	926/930	0.995699	K01990	ABC-2.A; ABC-2 type transport system ATP-binding protein	3	Three copies: 1/925 Two copies: 17/925 One copy: 820/925 Sum: 838/925	0.905946
							K01992	ABC-2.P; ABC-2 type transport system permease protein	4	Two copies: 4/925 One copy: 722/925 Sum: 726/925	0.784865
							K00074	paaH, hbd, fadB, mmgB; 3-hydroxybutyryl-CoA dehydrogenase	1	797/925	0.861622
							K07503	nucS; endonuclease	1	867/925	0.937297
Cluster 13513	1	trimeric intracellular cation channel family protein	721/929	0.776103	722/930	0.776344	K02035	ABC.PE.S; peptide/nickel transport system substrate-binding protein	2	Two copies: 1/721 One copy: 650/721 Sum: 651/721	0.902913
							K02033	ABC.PE.P; peptide/nickel transport system permease protein	2	Two copies: 1/721 One copy: 678/721 Sum: 679/721	0.941748
							K02032	ddpF; peptide/nickel transport system ATP-binding protein	3	Two copies: 3/721 One copy: 651/721 Sum: 654/721	0.907074
							K02031	ddpD; peptide/nickel transport system ATP-binding protein	2	Two copies: 1/721 One copy: 462/721 Sum: 643/721	0.891817
Cluster 13947	1	OB-fold nucleic acid binding domain-containing protein	898/929	0.966631	899/930	0.966667	K03499	trkA, ktrA, ktrC; trk/ktr system potassium uptake protein	2	Two copies: 825/898 One copy: 46/898 Sum: 871/898	0.969933
							K07646	kdpD; two-component system, OmpR family, sensor histidine kinase KdpD	2	Two copies: 1/898 One copy: 798/898 Sum: 799/898	0.889755
							K07667	kdpE; two-component system, OmpR family, KDP operon response regulator KdpE	2	Two copies: 1/898 One copy: 829/898 Sum: 839/898	0.934298
Cluster 14109	1	3-hydroxyacyl-CoA dehydrogenase NAD-binding domain-containing protein	913/929	0.982777	914/930	0.982796	K03684	rnd; ribonuclease D	2	Two copies: 1/913 One copy: 709/913 Sum: 710/913	0.777656
							K00632	fadA, fadI; acetyl-CoA acyltransferase	2	Two copies: 1/913 One copy: 856/913 Sum: 857/913	0.938664
Cluster 14112	1	response regulator transcription factor helix-turn-helix transcriptional regulator	923/929	0.993541	924/930	0.993548	K00632	fadA, fadI; acetyl-CoA acyltransferase	2	Two copies: 1/923 One copy: 731/923 Sum: 732/923	0.793066
							K03684	rnd; ribonuclease D	2	Two copies: 1/923 One copy: 839/923 Sum: 840/923	0.910076
							K01599	hemE, UROD; uroporphyrinogen decarboxylase	2	Two copies: 1/923 One copy: 849/923 Sum: 850/923	0.92091
Cluster 14373	1	acyl-CoA dehydrogenase family protein	848/929	0.912809	849/930	0.912903	K17829	ccrA; crotonyl-CoA reductase	2	Two copies: 1/848 One copy: 785/848 Sum: 786/848	0.926887
							K14447	ecm; ethylmalonyl-CoA mutase	2	Two copies: 1/848 One copy: 767/848 Sum: 768/848	0.90566
							K17103	CHO1, pssA; CDP-diacylglycerol---serine O-phosphatidyltransferase	2	Two copies: 1/848 One copy: 795/848 Sum: 796/848	0.938679
							K01644	citE; citrate lyase subunit beta / citryl-CoA lyase	2	Two copies: 1/848 One copy: 790/848 Sum: 791/848	0.932783
							K01613	psd, PISD; phosphatidylserine decarboxylase	2	Two copies: 1/848 One copy: 799/848 Sum: 800/848	0.943396
Cluster 15566	1	SMI1/KNR4 family protein	894/929	0.962325	895/930	0.962366	K04042	glmU; bifunctional UDP-N-acetylglucosamine pyrophosphorylase / glucosamine-1-phosphate N-acetyltransferase	1	793/894	0.887025
Cluster 16471	1	SseB family protein	892/929	0.960172	893/930	0.960215	K06911	PIR; quercetin 2,3-dioxygenase	2	Two copies: 5/892 One copy: 802/892 Sum: 807/892	0.904709
Cluster 16473	1	acyl-CoA dehydrogenase	916/929	0.986006	917/930	0.986022	K06911	PIR; quercetin 2,3-dioxygenase	2	Two copies: 3/916 One copy: 783/916 Sum: 786/916	0.858079
Cluster 16511	1	Lrp/AsnC family transcriptional regulator	734/929	0.790097	735/930	0.790323	K03750	moeA; molybdopterin molybdotransferase	2	Two copies: 2/734 One copy: 576/734 Sum: 578/734	0.787466
							K09699	DBT, bkdB; 2-oxoisovalerate dehydrogenase E2 component (dihydrolipoyl transacylase)	2	Two copies: 2/734 One copy: 658/734 Sum: 660/734	0.899183
							K00167	BCKDHB, bkdA2; 2-oxoisovalerate dehydrogenase E1 component subunit beta	2	Two copies: 1/734 One copy: 678/734 Sum: 679/734	0.925068
							K00166	BCKDHA, bkdA1; 2-oxoisovalerate dehydrogenase E1 component subunit alpha	2	Two copies: 2/734 One copy: 673/734 Sum: 675/734	0.919619
Cluster 16519	1	phenylacetic acid degradation protein PaaN	868/929	0.934338	869/930	0.934409	K00167	BCKDHB, bkdA2; 2-oxoisovalerate dehydrogenase E1 component subunit beta	2	Two copies: 1/868 One copy: 741/868 Sum: 742/868	0.854839
							K00166	BCKDHA, bkdA1; 2-oxoisovalerate dehydrogenase E1 component subunit alpha	2	Two copies: 1/868 One copy: 794/868 Sum: 795/868	0.915899
Cluster 16534	1	FhaA domain-containing protein	776/929	0.835307	777/930	0.835484	K12132	prkC, stkP; eukaryotic-like serine/threonine-protein kinase	2	Two copies: 1/776 One copy: 705/776 Sum: 706/776	0.909794
							K05364	pbpA; penicillin-binding protein A	2	Two copies: 1/776 One copy: 720/776 Sum: 721/776	0.929124
							K20074	prpC, phpP; PPM family protein phosphatase	2	Two copies: 1/776 One copy: 719/776 Sum: 720/776	0.927835
Cluster 16535	1	FHA domain-containing protein FhaB/FipA	921/929	0.991389	922/930	0.991398	K12132	prkC, stkP; eukaryotic-like serine/threonine-protein kinase	2	Two copies: 1/921 One copy: 835/921 Sum: 836/921	0.907709
							K05364	pbpA; penicillin-binding protein A	2	Two copies: 1/921 One copy: 849/921 Sum: 850/921	0.92291
							K20074	prpC, phpP; PPM family protein phosphatase	2	Two copies: 1/921 One copy: 850/921 Sum: 851/921	0.923996
Cluster 5369	1	LLM class F420-dependent oxidoreductase	919/929	0.989236	920/930	0.989247	K03284	corA; magnesium transporter	1	823/919	0.895539
Cluster 5490	1	response regulator transcription factor	923/929	0.993541	924/930	0.993548	K00330	nuoA; NADH-quinone oxidoreductase subunit A	1	851/923	0.921993
							K00332	nuoC; NADH-quinone oxidoreductase subunit C	1	711/923	0.770314
							K00331	nuoB; NADH-quinone oxidoreductase subunit B	1	764/923	0.827736
							K00175	korB, oorB, oforB; 2-oxoglutarate/2-oxoacid ferredoxin oxidoreductase subunit beta	1	846/923	0.916576
							K00174	korA, oorA, oforA; 2-oxoglutarate/2-oxoacid ferredoxin oxidoreductase subunit alpha	1	840/923	0.910076
Cluster 9714	1	DUF1416 domain-containing protein	808/929	0.869752	809/930	0.869892	K03636	moaD, cysO; sulfur-carrier protein	1	746/808	0.923267
							K01011	TST, MPST, sseA; thiosulfate/3-mercaptopyruvate sulfurtransferase	2	Two copies: 2/808 One copy: 755/808 Sum: 757/808	0.936881
Cluster 10489	1	DUF3117 domain-containing protein	929/929	1	930/930	1	K03117	tatB; sec-independent protein translocase protein TatB	1	824/929	0.886975
							K08372	pepD; putative serine protease PepD	1	790/929	0.850377
							K00796	folP; dihydropteroate synthase	1	852/929	0.917115
							K01246	tag; DNA-3-methyladenine glycosylase I	1	848/929	0.912809
							K03088	rpoE; RNA polymerase sigma-70 factor, ECF subfamily	1	872/929	0.938644
							K15866	paaG; 2-(1,2-epoxy-1,2-dihydrophenyl)acetyl-CoA isomerase	1	853/929	0.918192
Cluster 11469	1	Gfo/Idh/MocA family protein	706/929	0.759957	707/930	0.760215	K02529	galR; LacI family transcriptional regulator, galactose operon repressor	2	Two copies: 2/706 One copy: 609/706 Sum: 611/706	0.865439
Cluster 13598	1	IclR family transcriptional regulator NdgR	928/929	0.998924	929/930	0.998925	K01885	EARS, gltX; glutamyl-tRNA synthetase	1	796/928	0.857759
							K07025	K07025; putative hydrolase of the HAD superfamily	1	750/928	0.80819
							K03530	hupB; DNA-binding protein HU-beta	1	868/928	0.935345
							K01704	leuD, IPMI-S; 3-isopropylmalate/(R)-2-methylmalate dehydratase small subunit	1	871/928	0.938578
							K01703	leuC, IPMI-L; 3-isopropylmalate/(R)-2-methylmalate dehydratase large subunit	1	862/928	0.928879
Cluster 15385	1	cation diffusion facilitator family transporter	913/929	0.982777	914/930	0.982796	K01840	manB; phosphomannomutase	1	822/913	0.900329
							K09791	K09791; uncharacterized protein	1	863/913	0.945235
							K01251	AHCY, ahcY; adenosylhomocysteinase	1	843/913	0.92333
							K01809	manA, MPI; mannose-6-phosphate isomerase	1	827/913	0.905805
Cluster 16005	1	MaoC family dehydratase	897/929	0.965554	898/930	0.965591	K00075	murB; UDP-N-acetylmuramate dehydrogenase	1	777/897	0.866221
							K01485	codA; cytosine/creatinine deaminase	2	Two copies: 1/706 One copy: 809/897 Sum: 810/897	0.90301
							K02913	RP-L33, MRPL33, rpmG; large subunit ribosomal protein L33	1	890/897	0.992196
Cluster 18559	1	c-type cytochrome biogenesis protein CcsB	779/929	0.838536	780/930	0.83871	K06196	ccdA; cytochrome c-type biogenesis protein	1	721/779	0.925546
							K07399	resB, ccs1; cytochrome c biogenesis protein	1	707/779	0.907574
Cluster 19299	1	Lrp/AsnC family transcriptional regulator	905/929	0.974166	906/930	0.974194	K26110	guaB1; GMP reductase	1	741/905	0.818785
Cluster 19700	1	response regulator	923/929	0.993541	924/930	0.993548	K21397	K21397; ABC transport system ATP-binding/permease protein	1	820/923	0.888407
							K02013	ABC.FEV.A; iron complex transport system ATP-binding protein	1	863/923	0.934995
Cluster 24042	1	RidA family protein	823/929	0.885899	824/930	0.886022	K06015	E3.5.1.81; N-acyl-D-amino-acid deacylase	1	746/823	0.90644
							K00874	kdgK; 2-dehydro-3-deoxygluconokinase	1	683/823	0.829891
Cluster 25559	1	FadR/GntR family transcriptional regulator	879/929	0.946179	880/930	0.946237	K03654	recQ; ATP-dependent DNA helicase RecQ	1	677/879	0.770193
							K02470	gyrB; DNA gyrase subunit B	1	809/879	0.920364
							K03086	rpoD; RNA polymerase primary sigma factor	1	819/879	0.931741
Cluster 3509	2	DEAD/DEAH box helicase	917/929	0.996739	919/931	0.987111	K10805	tesB; acyl-CoA thioesterase II	2	Two copies: 2/917 One copy: 812/917 Sum: 814/917	0.887677
Cluster 3682	2	DUF885 domain containing protein	763/929	0.829348	765/931		K03546	sbcC, rad50; DNA repair protein SbcC/Rad50	2	Two copies: 1/763 One copy: 618/763	0.811271
							K01761	E4.4.1.11; methionine-gamma-lyase	2	Two copies: 1/763 One copy: 578/763
Cluster 6798	2	DUF6421 family protein	907/929	0.98587	909/931	0.976369	K01126	E3.1.4.46, glpQ, ugpQ; glycerophosphoryl diester phosphodiesterase	2	Two copies: 1/907 One copy: 777/907	0.857773
							K01620	ltaE; threonine aldolase	2	Two copies: 1/907 One copy: 833/907
Cluster 14374	2	MaoC family dehydratase	903/929	0.981522	905/931	0.972073	K17103	CHO1, pssA; CDP-diacylglycerol---serine O-phosphatidyltransferase	2	Two copies: 2/903 One copy: 849/903	0.942414
							K17829	ccrA; crotonyl-CoA reductase	2	Two copies: 2/903 One copy: 838/903
							K01613	psd, PISD; phosphatidylserine decarboxylase	2	Two copies: 2/903 One copy: 853/903
							K14447	ecm; ethylmalonyl-CoA mutase	2	Two copies: 2/903 One copy: 820/903
							K01644	citE; citrate lyase subunit beta / citryl-CoA lyase	2	Two copies: 2/903 One copy: 837/903
Cluster 14532	2	CDP-alcohol phosphatidyltransferase family protein	856/929	0.930435	858/931	0.92159	K02291	crtB; 15-cis-phytoene synthase	2	Two copies: 2/856 One copy: 729/856	0.853972
							K09693	tagH; teichoic acid transport system ATP-binding protein	2	Two copies: 2/856 One copy: 807/856
							K09692	tagG; teichoic acid transport system permease protein	2	Two copies: 2/856 One copy: 798/856
							K00096	araM, egsA; glycerol-1-phosphate dehydrogenase	2	Two copies: 2/856 One copy: 799/856
Cluster 14538	2	glycosyltransferase family 2 protein	843/929	0.916304	845/931	0.907626	K02291	crtB; 15-cis-phytoene synthase	2	Two copies: 2/843 One copy: 739/843	0.879004
							K00096	araM, egsA; glycerol-1-phosphate dehydrogenase	2	Two copies: 2/843 One copy: 780/843
							K09693	tagH; teichoic acid transport system ATP-binding protein	2	Two copies: 2/843 One copy: 789/843
							K09692	tagG; teichoic acid transport system permease protein	2	Two copies: 2/843 One copy: 780/843
Cluster 14573	2	adenosyl-hopene transferase HpnH	910/929	0.98913	912/931	0.979592	K02291	crtB; 15-cis-phytoene synthase	2	Two copies: 2/910 One copy: 705/910	0.776923
							K13787	idsA; geranylgeranyl diphosphate synthase, type I	2	Two copies: 2/910 One copy: 840/910
							K00819	rocD, OAT; ornithine--oxo-acid transaminase	2	Two copies: 2/910 One copy: 834/910
							K06045	shc; squalene-hopene/tetraprenyl-beta-curcumene cyclase	2	Two copies: 2/910 One copy: 832/910
Cluster 14616	2	SGNH/GDSL hydrolase family protein	861/929	0.93587	863/931	0.92696	K01104	E3.1.3.48; protein-tyrosine phosphatase	2	Two copies: 2/861 One copy: 775/861	0.902439
Cluster 16548	2	hypotetical protein	746/929	0.81087	748/931	0.803437	K03767	PPIA; peptidyl-prolyl cis-trans isomerase A (cyclophilin A)	2	Two copies: 1/746 One copy: 695/746	0.932976
							K05364	pbpA; penicillin-binding protein A	2	Two copies: 1/746 One copy: 559/746
							K12132	prkC, stkP; eukaryotic-like serine/threonine-protein kinase	2	Two copies: 2/746 One copy: 651/746
							K07284	srtA; sortase A	3	Three copies: 1/746 Two copies: 462/746 One copy: 213/746
							K01664	pabA; para-aminobenzoate synthetase component II	2	Two copies: 2/746 One copy: 699/746
Cluster 24325	2	NYN domain-containing protein	770/929	0.836957	772/931	0.829216	K07053	E3.1.3.97; 3',5'-nucleoside bisphosphate phosphatase	3	Three copies: 1/770 One copy: 709/770	0.922078
Cluster 32590	2	putative bifunctional diguanylate cyclase/phosphodiesterase	760/929	0.826087	762/931	0.818475	K00239	sdhA, frdA; succinate dehydrogenase flavoprotein subunit	2	Two copies: 2/760 One copy: 611/760	0.806579
							K00241	sdhC, frdC; succinate dehydrogenase cytochrome b subunit	2	Two copies: 2/760 One copy: 650/760
Cluster 32591	2	LysR family transcriptional regulator	753/929	0.818478	755/931	0.810956	K00240	sdhB, frdB; succinate dehydrogenase iron-sulfur subunit	2	Two copies: 2/753 One copy: 697/753	0.928287
							K00239	sdhA, frdA; succinate dehydrogenase flavoprotein subunit	2	Two copies: 2/753 One copy: 684/753
							K00241	sdhC, frdC; succinate dehydrogenase cytochrome b subunit	2	Two copies: 2/753 One copy: 684/753
Cluster 14180	3	SAV2148 family HEPN domain-containing protein	895/929	0.972826	898/932	0.963519	K06044	treY, glgY; (1->4)-alpha-D-glucan 1-alpha-D-glucosylmutase	2	Two copies: 4/895 One copy: 772/895	0.867039
							K02342	dnaQ; DNA polymerase III subunit epsilon	2	Two copies: 4/895 One copy: 814/895
							K01214	ISA, treX; isoamylase	2	Two copies: 3/895 One copy: 816/895
Cluster 14508	3	ABC-F family ATP-binding cassette domain-containing protein	843/929	0.916304	846/932	0.907725	K06959	tex; protein Tex	2	Two copies: 1/843 One copy: 707/843	0.839858
Cluster 13958	2	APC family permease	871/929	0.946739	873/931	0.937701	K03499	trkA, ktrA, ktrC; trk/ktr system potassium uptake protein	2	Two copies: 744/871 One copy: 31/871	0.889782
Cluster 13909	2	sensor histidine kinase	794/929	0.863043	796/931	0.854995	K01520	dut, DUT; dUTP diphosphatase	1	One copy: 739/794	0.93073
							K01772	hemH, FECH; protoporphyrin/coproporphyrin ferrochelatase	1	One copy: 718/794
							K01092	E3.1.3.25, IMPA, suhB; myo-inositol-1(or 4)-monophosphatase	1	One copy: 731/794
Cluster 50	3	helix-turn-helix domain-containing protein	927/929	1.00761	930/932	0.997854	K03088	rpoE; RNA polymerase sigma-70 factor, ECF subfamily	2	Two copies: 1/927 One copy: 838/927	0.90507
							K04768	acuC; acetoin utilization protein AcuC	1	One copy: 852/927
							K01784	galE, GALE; UDP-glucose 4-epimerase	1	One copy: 846/927
Cluster 16729	3	LacI family DNA-binding transcriptional regulator	925/929	1.00543	928/932	0.995708	K16014	cydCD; ATP-binding cassette, subfamily C, bacterial CydCD	2	Two copies: 1/925 One copy: 814/925	0.881081
							K03147	thiC; phosphomethylpyrimidine synthase	2	Two copies: 2/925 One copy: 748/925
							K00426	cydB; cytochrome bd ubiquinol oxidase subunit II	1	One copy: 852/925
							K00425	cydA; cytochrome bd ubiquinol oxidase subunit I	1	One copy: 852/925
							K00817	hisC; histidinol-phosphate aminotransferase	1	One copy: 855/925
Cluster 15088	3	phosphatase	860/929	0.934783	863/932	0.925966	K00255	ACADL; long-chain-acyl-CoA dehydrogenase	1	One copy: 721/860	0.838372
							K10805	tesB; acyl-CoA thioesterase II	1	One copy: 738/860
Cluster 19775	6	ribosomal protection-like ABC-F family ATP-binding cassette domain	927/929	1.00761	933/935	0.997861	K01628	fucA; L-fuculose-phosphate aldolase	1	One copy: 698/927	0.752967
							K06889	K06889; uncharacterized protein	1	One copy: 843/927
Cluster 19445	5	3-oxoacyl-ACP reductase	899/929	0.977174	904/934	0.96788	K07010	K07010; putative glutamine amidotransferase	2	Two copies: 1/899 One copy: 812/899	0.904338
							K01915	glnA, GLUL; glutamine synthetase	2	Two copies: 2/899 One copy: 826/899
Cluster 13703	6	aldehyde dehydrogenase family protein	892/929	0.969565	898/935	0.960428	K07250	gabT; 4-aminobutyrate aminotransferase / (S)-3-amino-2-methylpropionate transaminase / 5-aminovalerate transaminase	1	One copy: 813/892	0.911435
Cluster 34477	7	AI-2E family transporter	753/929	0.818478	760/936	0.811966	K03553	recA; recombination protein RecA	1	One copy: 630/753	0.836653
							K26605	azlC, brnF; branched chain amino acid efflux pump	1	One copy: 591/753
							K26606	azlD, brnE; branched chain amino acid efflux pump	1	One copy: 605/753
Cluster 14026	9	enoyl-CoA hydratase family protein	766/929	0.832609	775/938	0.826226	K01478	arcA; arginine deiminase	2	Two copies: 8/766 One copy: 683/766	0.902089
							K00611	OTC, argF, argI; ornithine carbamoyltransferase	2	Two copies: 8/766 One copy: 673/766
							K09461	E1.14.13.40; anthraniloyl-CoA monooxygenase	2	Two copies: 1/766 One copy: 683/766
Cluster 19662	9	glycoside hydrolase family 15 protein	923/929	1.00326	932/938	0.993603	K03496	parA, soj; chromosome partitioning protein	1	One copy: 862/923	0.933911
							K09684	pucR; PucR family transcriptional regulator, purine catabolism regulatory protein	1	One copy: 730/923
							K00259	ald; alanine dehydrogenase	1	One copy: 850/923
							K01554	K01554; 8-oxo-dGDP phosphatase	1	One copy: 851/923
							K01937	pyrG, CTPS; CTP synthase	1	One copy: 859/923
Cluster 14352	11	TIGR03842 family LLM class F420-dependent oxidoreductase	915/929	0.994565	926/940	0.985106	K01431	UPB1, pydC; beta-ureidopropionase	4	Four copies: 1/915 Two copies: 267/915 One copy: 499/915	0.838251
							K00823	puuE; 4-aminobutyrate aminotransferase	2	Two copies: 3/915 One copy: 726/915
							K01464	DPYS, dht, hydA; dihydropyrimidinase	2	Two copies: 6/915 One copy: 783/915
Cluster 2065	25	sugar porter family MFS transporter	726/929	0.78913	751/954	0.787212	K03110	ftsY; fused signal recognition particle receptor	1	One copy: 663/726	0.913223
							K01512	acyP; acylphosphatase	1	One copy: 692/726
							K03529	smc; chromosome segregation protein	1	One copy: 647/726
Cluster 1226	19	helix-turn-helix domain-containing protein	789/929	0.857609	808/948	0.852321	K01265	map; methionyl aminopeptidase	2	Two copies: 16/789 One copy: 656/789	0.851711
Cluster 9943	28	aldo/keto reductase	846/929	0.919565	874/957	0.913271	K01975	thpR; RNA 2',3'-cyclic 3'-phosphodiesterase	2	Two copies: 9/846 One copy: 682/846	0.816785
Cluster 14531	76	sugar phosphate nucleotidyltransferase	855/929	0.929348	931/1005	0.926368	K09693	tagH; teichoic acid transport system ATP-binding protein	2	Two copies: 2/855 One copy: 798/855	0.935673
							K01823	idi, IDI; isopentenyl-diphosphate Delta-isomerase	2	Two copies: 2/855 One copy: 793/855
							K09692	tagG; teichoic acid transport system permease protein	2	Two copies: 2/855 One copy: 794/855
							K00096	araM, egsA; glycerol-1-phosphate dehydrogenase	2	Two copies: 68/855 One copy: 733/855

## Sheet: S10
Other Clusters (multirepeated) - synteny
Cluster ID	Cluster Duplication (n° of strains)	Cluster Triplication (n° of strains)	Cluster Quandruplication (n° of strains)	Cluster Quintuplication (n° of strains)	Annotation	Occurrence (in genomes)	Occurrence % (in genomes)	Occurrence (in genomic region)	Occurrence % (in genomic region)	Annotated genes	Genes name	Max n° of repetition in one genome	Co-occurrence	Co-occurrence %
Cluster 13	1	5	-	-	helix-turn-helix domain-containing protein	928/929	0.998924	939/940	0.998936	K06889	uncharacterized protein	1	0.852371	0.852371
Cluster 41	37	2	-	-	ferredoxin	929/929	1	970/970	1	K01439	dapE; succinyl-diaminopimelate desuccinylase	1	0.908504	0.908504
										K22476	N-acetylglutamate synthase	1	0.888052	0.888052
Cluster 10414	53	4	-	-	PadR family trascriptional regulator	887/929	0.95479	948/990	0.957576	K05366	mrcA; penicillin-binding protein 1A	1	0.86133	0.86133
										K02003	ABC.CD.A; putative ABC transport system ATP-binding protein	3	Three copies: 4/887 Two copies: 90/887 One copy: 725//887 Sum: 819//887	0.923337
Cluster 48615	88	11	-	-	LLM class flavin-dependent oxidoreductase	766/929	0.824543	876/1039	0.843118	K00299	ssuE, msuE; FMN reductase	3	Three copies: 2/766 Two copies: 49/766 One copy: 601/766 Sum: 652/766	0.851175
Cluster 19209	2	1	-	-	acyl-CoA dehydrogenase family protein	819/929	0.881593	823/933	0.882101	K03719	lrp; Lrp/AsnC family transcriptional regulator, leucine-responsive regulatory protein	3	Three copies: 1/819 Two copies: 2/819 One copy: 766/819 Sum: 769/819	0.93895
										K13640	hspR; MerR family transcriptional regulator, heat shock protein HspR	1	758/898	0.844098
										K03687	GRPE; molecular chaperone GrpE	1	782/898	0.870824
										K03686	dnaJ; molecular chaperone DnaJ	1	771/898	0.858575
Cluster 16417	28	10	-	-	(Fe-S)-binding protein	898/929	0.966631	946/977	0.96827	K04043	dnaK, HSPA9; molecular chaperone DnaK	1	790/898	0.879733
Cluster 15756	10	1	-	-	MFS transporter	702/929	0.755651	714/941	0.758767	K15777	DODA; 4,5-DOPA dioxygenase extradiol	1	621/702	0.884615
Cluster 15448	43	-	1	-	AAA domain containing protein	927/929	0.997847	973/975	0.997949	K00012	UGDH, ugd; UDPglucose 6-dehydrogenase	2	Two copies: 1/927 One copy: 853/927 Sum: 854/927	0.921251
Cluster 13576	248	75	10	2	acyl-CoA carboxylase subunit beta	925/929	0.995694	1361/1635	0.832416	K07131	uncharacterized protein	1	833/925	0.900541
										K06945	uncharacterized protein	2	Two copies: 10/925 One copy: 858/925 Sum: 868/925	0.938378

[truncated: 4 more sheets: S11, S12, S13, S14]
